# Supplementary material for: Comprehensive Analysis of Ghd7 Variations Using Pan-Genomics and Prime Editing in Rice
Source: Genes (Basel). 2025 Apr 17;16(4):462. doi: 10.3390/genes16040462 (PMC12027456; doi:10.3390/genes16040462)
Supplement: Supplementary file 1 [file genes-16-00462-s001.zip]

Archive with 1 entries (1 files):
- genes-3535067-supplementary.xlsx
