# Supplementary material for: Comprehensive Analysis of Ghd7 Variations Using Pan-Genomics and Prime Editing in Rice
Source: Genes (Basel). 2025 Apr 17;16(4):462. doi: 10.3390/genes16040462 (PMC12027456; doi:10.3390/genes16040462)
Supplement: Supplementary file 1 [file genes-16-00462-s001.zip › genes-3535067-supplementary.xlsx]

## Sheet: S1
Table S1. List of high-quality genomic information.
Sample_ID	Variety_Name	Subpopulation	Contig N50 (Mb)	Reference	DOI
TF	TF	O. sativa indica	10.6631	High-quality genome assembly of Huazhan and Tianfeng, the parents of an elite rice hybrid Tian-you-hua-zhan	10.1007/s11427-020-1940-9
TN1	TN1	O. sativa indica	N50 scaffold size of 33.1 M	Chromosomal-level genome assembly of the semi-dwarf rice Taichung Native 1, an initiator of Green Revolution	10.1016/j.ygeno.2021.06.006
Nip	NIP	O. sativa japonica	T2T	A complete assembly of the rice Nipponbare reference genome	10.1016/j.molp.2023.08.003
ARC10497	ARC 10497::IRGC 12485-1	O. sativa bas	29.5205	Long-read sequencing of 111 rice genomes reveals significantly larger pan-genomes	10.1101/gr.276015.121
Azucena	Azucena	O. sativa japonica		Long-read sequencing of 111 rice genomes reveals significantly larger pan-genomes	10.1101/gr.276015.121
CHAOMEO	CHAO MEO::IRGC 80273-1	O. sativa japonica	29.8227	Long-read sequencing of 111 rice genomes reveals significantly larger pan-genomes	10.1101/gr.276015.121
GOBOLSAIL	GOBOL SAIL (BALAM)::IRGC 26624-2	O. sativa indica		Long-read sequencing of 111 rice genomes reveals significantly larger pan-genomes	10.1101/gr.276015.121
IR64	IR64	O. sativa indica	20.9	Long-read sequencing of 111 rice genomes reveals significantly larger pan-genomes	10.1101/gr.276015.121
IR8	IR8	O. sativa indica		Long-read sequencing of 111 rice genomes reveals significantly larger pan-genomes	10.1101/gr.276015.121
KETANNANGKA	KETAN NANGKA::IRGC 19961-2	O. sativa japonica	31.738	Long-read sequencing of 111 rice genomes reveals significantly larger pan-genomes	10.1101/gr.276015.121
KHAOYAIGUANG	KHAO YAI GUANG::IRGC 65972-1	O. sativa indica		Long-read sequencing of 111 rice genomes reveals significantly larger pan-genomes	10.1101/gr.276015.121
Kitaake	Kitaake	O. sativa japonica		Long-read sequencing of 111 rice genomes reveals significantly larger pan-genomes	10.1101/gr.276015.121
LARHAMUGAD	LARHA MUGAD::IRGC 52339-1	O. sativa indica	32.4988	Long-read sequencing of 111 rice genomes reveals significantly larger pan-genomes	10.1101/gr.276015.121
LIMA	LIMA::IRGC 81487-1	O. sativa indica	32.455	Long-read sequencing of 111 rice genomes reveals significantly larger pan-genomes	10.1101/gr.276015.121
LIUXU	LIU XU::IRGC 109232-1	O. sativa indica		Long-read sequencing of 111 rice genomes reveals significantly larger pan-genomes	10.1101/gr.276015.121
NATELBORO	NA TEL BORO::IRGC 34749-1	O. sativa aus	31.306	Long-read sequencing of 111 rice genomes reveals significantly larger pan-genomes	10.1101/gr.276015.121
PR106	PR 106::IRGC 53418-1	O. sativa indica	32.0474	Long-read sequencing of 111 rice genomes reveals significantly larger pan-genomes	10.1101/gr.276015.121
R498	Shuhui498	O. sativa indica	25.6	Long-read sequencing of 111 rice genomes reveals significantly larger pan-genomes	10.1101/gr.276015.121
R600	R600	O. sativa indica		Long-read sequencing of 111 rice genomes reveals significantly larger pan-genomes	10.1101/gr.276015.121
QUAN	Quan9311	O. sativa indica	26.6292	Long-read sequencing of 111 rice genomes reveals significantly larger pan-genomes	10.1101/gr.276015.121
TG1	AC 13 (T 141)::IRGC 5456-1	O. sativa indica	28.3972	Long-read sequencing of 111 rice genomes reveals significantly larger pan-genomes	10.1101/gr.276015.121
TG10	IH PEN SHIM MING::IRGC 26067-1	O. sativa indica	23.5123	Long-read sequencing of 111 rice genomes reveals significantly larger pan-genomes	10.1101/gr.276015.121
TG11	JHONA 101::IRGC 27976-1	O. sativa aus	1.82692	Long-read sequencing of 111 rice genomes reveals significantly larger pan-genomes	10.1101/gr.276015.121
TG12	KASHA::IRGC 83865-1	O. sativa bas	0.59309	Long-read sequencing of 111 rice genomes reveals significantly larger pan-genomes	10.1101/gr.276015.121
TG13	LUO SI ZHAN::IRGC 67211-1	O. sativa indica	26.6829	Long-read sequencing of 111 rice genomes reveals significantly larger pan-genomes	10.1101/gr.276015.121
TG14	MALAGKIT (PINELIPE)::IRGC 67444-1	O. sativa japonica	22.9985	Long-read sequencing of 111 rice genomes reveals significantly larger pan-genomes	10.1101/gr.276015.121
TG15	BUKU::IRGC 28683-2	O. sativa japonica	20.9537	Long-read sequencing of 111 rice genomes reveals significantly larger pan-genomes	10.1101/gr.276015.121
TG16	PHAN PHAE::IRGC 29652-2	O. sativa indica	4.15831	Long-read sequencing of 111 rice genomes reveals significantly larger pan-genomes	10.1101/gr.276015.121
TG17	PLE LIA::IRGC 73562-1	O. sativa japonica	20.2726	Long-read sequencing of 111 rice genomes reveals significantly larger pan-genomes	10.1101/gr.276015.121
TG18	SHANGYIPA::IRGC 64928-1	O. sativa japonica	20.8192	Long-read sequencing of 111 rice genomes reveals significantly larger pan-genomes	10.1101/gr.276015.121
TG19	Qingjinzaosheng	O. sativa japonica	12.5832	Long-read sequencing of 111 rice genomes reveals significantly larger pan-genomes	10.1101/gr.276015.121
TG2	91-382::IRGC 63464-1	O. sativa japonica	16.7918	Long-read sequencing of 111 rice genomes reveals significantly larger pan-genomes	10.1101/gr.276015.121
TG21	Kahamu	O. sativa indica	26.0016	Long-read sequencing of 111 rice genomes reveals significantly larger pan-genomes	10.1101/gr.276015.121
TG22	Qiutianxiaoting	O. sativa japonica	27.173	Long-read sequencing of 111 rice genomes reveals significantly larger pan-genomes	10.1101/gr.276015.121
TG24	Lucaihao	O. sativa indica	30.3199	Long-read sequencing of 111 rice genomes reveals significantly larger pan-genomes	10.1101/gr.276015.121
TG27	HODARAWALA::IRGC 67631-1	O. sativa aus	25.0458	Long-read sequencing of 111 rice genomes reveals significantly larger pan-genomes	10.1101/gr.276015.121
TG28	LALKA (LAL DHAN)::IRGC 64946-1	O. sativa indica	23.7484	Long-read sequencing of 111 rice genomes reveals significantly larger pan-genomes	10.1101/gr.276015.121
TG29	MAEKJO::IRGC 77666-1	O. sativa japonica	17.5101	Long-read sequencing of 111 rice genomes reveals significantly larger pan-genomes	10.1101/gr.276015.121
TG3	ARC 11768::IRGC 21630-1	O. sativa japonica	20.7189	Long-read sequencing of 111 rice genomes reveals significantly larger pan-genomes	10.1101/gr.276015.121
TG30	MUKKALA BAZAL::IRGC 77279-1	O. sativa indica	23.8029	Long-read sequencing of 111 rice genomes reveals significantly larger pan-genomes	10.1101/gr.276015.121
TG31	SAHULO FACHE SOYO::IRGC 66630-1	O. sativa japonica	29.3623	Long-read sequencing of 111 rice genomes reveals significantly larger pan-genomes	10.1101/gr.276015.121
TG32	SAL BUI BAO	O. sativa japonica	24.6544	Long-read sequencing of 111 rice genomes reveals significantly larger pan-genomes	10.1101/gr.276015.121
TG33	Tun Sart	O. sativa indica	28.5047	Long-read sequencing of 111 rice genomes reveals significantly larger pan-genomes	10.1101/gr.276015.121
TG34	UP 15	O. sativa aus	23.4181	Long-read sequencing of 111 rice genomes reveals significantly larger pan-genomes	10.1101/gr.276015.121
TG4	MAK BOUAP::IRGC 30106-3	O. sativa japonica	22.4512	Long-read sequencing of 111 rice genomes reveals significantly larger pan-genomes	10.1101/gr.276015.121
TG42	Cisadane	O. sativa indica	30.518	Long-read sequencing of 111 rice genomes reveals significantly larger pan-genomes	10.1101/gr.276015.121
TG43	Khao Dawk Mali 105	O. sativa indica	21.3153	Long-read sequencing of 111 rice genomes reveals significantly larger pan-genomes	10.1101/gr.276015.121
TG45	TAICHUNGNATIVE1	O. sativa indica	23.5003	Long-read sequencing of 111 rice genomes reveals significantly larger pan-genomes	10.1101/gr.276015.121
TG46	MR 19	O. sativa japonica	26.7293	Long-read sequencing of 111 rice genomes reveals significantly larger pan-genomes	10.1101/gr.276015.121
TG49	DV 86::IRGC 8840-1	O. sativa aus	24.7993	Long-read sequencing of 111 rice genomes reveals significantly larger pan-genomes	10.1101/gr.276015.121
TG5	BUCAYAB::IRGC 44357-1	O. sativa indica	20.956	Long-read sequencing of 111 rice genomes reveals significantly larger pan-genomes	10.1101/gr.276015.121
TG50	ITA 117::IRGC 75235-1	O. sativa indica	18.03	Long-read sequencing of 111 rice genomes reveals significantly larger pan-genomes	10.1101/gr.276015.121
TG51	MBEIMBEIHUN::IRGC 69730-1	O. sativa indica	30.0163	Long-read sequencing of 111 rice genomes reveals significantly larger pan-genomes	10.1101/gr.276015.121
TG52	VARIRANGAHY::IRGC 69897-1	O. sativa japonica	26.8461	Long-read sequencing of 111 rice genomes reveals significantly larger pan-genomes	10.1101/gr.276015.121
TG53	ZINYA KOLAMBA::IRGC 52402-1	O. sativa indica	25.5829	Long-read sequencing of 111 rice genomes reveals significantly larger pan-genomes	10.1101/gr.276015.121
TG54	ARC 18578::IRGC 42459-2	O. sativa aus	0.904356	Long-read sequencing of 111 rice genomes reveals significantly larger pan-genomes	10.1101/gr.276015.121
TG55	BR 116-3B-53::IRGC 39559-2	O. sativa indica	26.7424	Long-read sequencing of 111 rice genomes reveals significantly larger pan-genomes	10.1101/gr.276015.121
TG56	E 21::IRGC 33929-2	O. sativa indica	31.1805	Long-read sequencing of 111 rice genomes reveals significantly larger pan-genomes	10.1101/gr.276015.121
TG58	LUDI GOCHYA::IRGC 26504-2	O. sativa indica	25.3421	Long-read sequencing of 111 rice genomes reveals significantly larger pan-genomes	10.1101/gr.276015.121
TG59	OR 117-8::IRGC 39680-2	O. sativa indica	26.4498	Long-read sequencing of 111 rice genomes reveals significantly larger pan-genomes	10.1101/gr.276015.121
TG6	ARC 11777::IRGC 21639-1	O. sativa aus	30.1065	Long-read sequencing of 111 rice genomes reveals significantly larger pan-genomes	10.1101/gr.276015.121
TG60	AMAKOYALI::IRGC 60878-1	O. sativa aus	30.6149	Long-read sequencing of 111 rice genomes reveals significantly larger pan-genomes	10.1101/gr.276015.121
TG61	GAM PERNG::IRGC 62135-1	O. sativa indica	30.2548	Long-read sequencing of 111 rice genomes reveals significantly larger pan-genomes	10.1101/gr.276015.121
TG62	HIJOL DIGA::IRGC 31655-1	O. sativa aus	24.4759	Long-read sequencing of 111 rice genomes reveals significantly larger pan-genomes	10.1101/gr.276015.121
TG63	SOM::IRGC 92221-1	O. sativa japonica	20.4563	Long-read sequencing of 111 rice genomes reveals significantly larger pan-genomes	10.1101/gr.276015.121
TG64	KAUK PAHLING::IRGC 95823-2	O. sativa japonica	26.8626	Long-read sequencing of 111 rice genomes reveals significantly larger pan-genomes	10.1101/gr.276015.121
TG65	American Huangkedao	O. sativa japonica	22.992	Long-read sequencing of 111 rice genomes reveals significantly larger pan-genomes	10.1101/gr.276015.121
TG68	Guangluai 4	O. sativa indica	26.9317	Long-read sequencing of 111 rice genomes reveals significantly larger pan-genomes	10.1101/gr.276015.121
TG7	BANDI::IRGC 17214-1	O. sativa indica	31.2078	Long-read sequencing of 111 rice genomes reveals significantly larger pan-genomes	10.1101/gr.276015.121
TG70	Minbeiwanxian	O. sativa indica	25.818	Long-read sequencing of 111 rice genomes reveals significantly larger pan-genomes	10.1101/gr.276015.121
TG75	Annongwangeng B	O. sativa japonica	31.4661	Long-read sequencing of 111 rice genomes reveals significantly larger pan-genomes	10.1101/gr.276015.121
TG76	IRGA 318-11-6-9-2B::IRGC 117339-1	O. sativa indica	31.3587	Long-read sequencing of 111 rice genomes reveals significantly larger pan-genomes	10.1101/gr.276015.121
TG77	WAS 173-B-B-6-2-2::C1	O. sativa indica	30.4949	Long-read sequencing of 111 rice genomes reveals significantly larger pan-genomes	10.1101/gr.276015.121
TG78	KHAO GRADOOK CHAHNG::IRGC 17111-1	O. sativa indica	19.7061	Long-read sequencing of 111 rice genomes reveals significantly larger pan-genomes	10.1101/gr.276015.121
TG8	DERAWA::IRGC 64106-1	O. sativa indica	27.6007	Long-read sequencing of 111 rice genomes reveals significantly larger pan-genomes	10.1101/gr.276015.121
TG80	Gang 46B	O. sativa indica	27.0416	Long-read sequencing of 111 rice genomes reveals significantly larger pan-genomes	10.1101/gr.276015.121
TG81	Binam	O. sativa aus	24.2467	Long-read sequencing of 111 rice genomes reveals significantly larger pan-genomes	10.1101/gr.276015.121
TG82	X 21	O. sativa indica	29.4729	Long-read sequencing of 111 rice genomes reveals significantly larger pan-genomes	10.1101/gr.276015.121
TG83	Budda	O. sativa indica	28.5573	Long-read sequencing of 111 rice genomes reveals significantly larger pan-genomes	10.1101/gr.276015.121
TG84	Tek Si Chut	O. sativa indica	26.1076	Long-read sequencing of 111 rice genomes reveals significantly larger pan-genomes	10.1101/gr.276015.121
TG85	Karnal Local	O. sativa aus	25.5318	Long-read sequencing of 111 rice genomes reveals significantly larger pan-genomes	10.1101/gr.276015.121
TG86	Chorofa	O. sativa indica	23.6947	Long-read sequencing of 111 rice genomes reveals significantly larger pan-genomes	10.1101/gr.276015.121
TG87	KASALATH	O. sativa aus	25.8572	Long-read sequencing of 111 rice genomes reveals significantly larger pan-genomes	10.1101/gr.276015.121
TG88	PSBRC 80	O. sativa indica	23.3432	Long-read sequencing of 111 rice genomes reveals significantly larger pan-genomes	10.1101/gr.276015.121
TG9	HERATH BANDA::IRGC 67630-1	O. sativa indica	31.0711	Long-read sequencing of 111 rice genomes reveals significantly larger pan-genomes	10.1101/gr.276015.121
TG90	Jinyuan 85	O. sativa japonica	20.9247	Long-read sequencing of 111 rice genomes reveals significantly larger pan-genomes	10.1101/gr.276015.121
WSSM	Wushansimiao	O. sativa indica	27.3387	Long-read sequencing of 111 rice genomes reveals significantly larger pan-genomes	10.1101/gr.276015.121
WW8	JADO::IRGC 61966-1	O. sativa bas	24.8648	Long-read sequencing of 111 rice genomes reveals significantly larger pan-genomes	10.1101/gr.276015.121
CN1	CN1	O. sativa indica	17.7	Pan-genome analysis of 33 genetically diverse rice accessions reveals hidden genomic variations	10.1016/j.cell.2021.04.046
D62	D62	O. sativa indica	10.4	Pan-genome analysis of 33 genetically diverse rice accessions reveals hidden genomic variations	10.1016/j.cell.2021.04.046
DG	DG	O. sativa indica	17	Pan-genome analysis of 33 genetically diverse rice accessions reveals hidden genomic variations	10.1016/j.cell.2021.04.046
FS32	FS32	O. sativa indica	15.2	Pan-genome analysis of 33 genetically diverse rice accessions reveals hidden genomic variations	10.1016/j.cell.2021.04.046
II32	II32	O. sativa indica	13.9	Pan-genome analysis of 33 genetically diverse rice accessions reveals hidden genomic variations	10.1016/j.cell.2021.04.046
G8	G8	O. sativa indica	12.4	Pan-genome analysis of 33 genetically diverse rice accessions reveals hidden genomic variations	10.1016/j.cell.2021.04.046
9311	9311	O. sativa indica	12.4	Pan-genome analysis of 33 genetically diverse rice accessions reveals hidden genomic variations	10.1016/j.cell.2021.04.046
J4155	J4155	O. sativa indica	9.1	Pan-genome analysis of 33 genetically diverse rice accessions reveals hidden genomic variations	10.1016/j.cell.2021.04.046
R527	R527	O. sativa indica	11.8	Pan-genome analysis of 33 genetically diverse rice accessions reveals hidden genomic variations	10.1016/j.cell.2021.04.046
S548	S548	O. sativa indica	15.2	Pan-genome analysis of 33 genetically diverse rice accessions reveals hidden genomic variations	10.1016/j.cell.2021.04.046
Y3551	Y3551	O. sativa indica	10.7	Pan-genome analysis of 33 genetically diverse rice accessions reveals hidden genomic variations	10.1016/j.cell.2021.04.046
Y58S	Y58S	O. sativa indica	17.7	Pan-genome analysis of 33 genetically diverse rice accessions reveals hidden genomic variations	10.1016/j.cell.2021.04.046
TM	TM	O. sativa indica	23	Pan-genome analysis of 33 genetically diverse rice accessions reveals hidden genomic variations	10.1016/j.cell.2021.04.046
TUMBA	TUMBA	O. sativa indica	12.8	Pan-genome analysis of 33 genetically diverse rice accessions reveals hidden genomic variations	10.1016/j.cell.2021.04.046
FH838	FH838	O. sativa indica	15.1	Pan-genome analysis of 33 genetically diverse rice accessions reveals hidden genomic variations	10.1016/j.cell.2021.04.046
G630	G630	O. sativa indica	11.8	Pan-genome analysis of 33 genetically diverse rice accessions reveals hidden genomic variations	10.1016/j.cell.2021.04.046
YX1	YX1	O. sativa indica	8.6	Pan-genome analysis of 33 genetically diverse rice accessions reveals hidden genomic variations	10.1016/j.cell.2021.04.046
LJ	LJ	O. sativa japonica	14.9	Pan-genome analysis of 33 genetically diverse rice accessions reveals hidden genomic variations	10.1016/j.cell.2021.04.046
NAMROO	NamRoo	O. sativa japonica	5.3	Pan-genome analysis of 33 genetically diverse rice accessions reveals hidden genomic variations	10.1016/j.cell.2021.04.046
2428	2428	O. sativa japonica	13.5	Pan-genome analysis of 33 genetically diverse rice accessions reveals hidden genomic variations	10.1016/j.cell.2021.04.046
DHX2	DHX2	O. sativa japonica	6	Pan-genome analysis of 33 genetically diverse rice accessions reveals hidden genomic variations	10.1016/j.cell.2021.04.046
Kosh	Kosh	O. sativa japonica	8.9	Pan-genome analysis of 33 genetically diverse rice accessions reveals hidden genomic variations	10.1016/j.cell.2021.04.046
KY131	KY131	O. sativa japonica	7.6	Pan-genome analysis of 33 genetically diverse rice accessions reveals hidden genomic variations	10.1016/j.cell.2021.04.046
ZH11	ZH11	O. sativa japonica	17.3	Pan-genome analysis of 33 genetically diverse rice accessions reveals hidden genomic variations	10.1016/j.cell.2021.04.046
N22	N22	O. sativa aus	21.5	Pan-genome analysis of 33 genetically diverse rice accessions reveals hidden genomic variations	10.1016/j.cell.2021.04.046
Basmati1	Basmati1	O. sativa bas	9.8	Pan-genome analysis of 33 genetically diverse rice accessions reveals hidden genomic variations	10.1016/j.cell.2021.04.046
J4155S	J4155S	O. sativa indica	T2T	The telomere-to-telomere gap-free genome of four rice parents reveals SV and PAV patterns in hybrid rice breeding	10.1111/pbi.13880
HuaZhan	HuaZhan	O. sativa indica	T2T	The telomere-to-telomere gap-free genome of four rice parents reveals SV and PAV patterns in hybrid rice breeding	10.1111/pbi.13880
LK638S	LK638S	O. sativa indica	T2T	The telomere-to-telomere gap-free genome of four rice parents reveals SV and PAV patterns in hybrid rice breeding	10.1111/pbi.13880
Aiko	Aikoku	O. sativa japonica	8.9	Time-ordering japonica/geng genomes analysis indicates the importance of large structural variants in rice breeding	10.1111/pbi.13938
Akita	Akita	O. sativa japonica	15.8	Time-ordering japonica/geng genomes analysis indicates the importance of large structural variants in rice breeding	10.1111/pbi.13938
Gim	Gim	O. sativa japonica	15.8	Time-ordering japonica/geng genomes analysis indicates the importance of large structural variants in rice breeding	10.1111/pbi.13938
LG31	LG31	O. sativa japonica	8.8	Time-ordering japonica/geng genomes analysis indicates the importance of large structural variants in rice breeding	10.1111/pbi.13938
LG5	LG5	O. sativa japonica	13.7	Time-ordering japonica/geng genomes analysis indicates the importance of large structural variants in rice breeding	10.1111/pbi.13938
NG39	NG39	O. sativa japonica	15.8	Time-ordering japonica/geng genomes analysis indicates the importance of large structural variants in rice breeding	10.1111/pbi.13938
No8	No8	O. sativa japonica	15.8	Time-ordering japonica/geng genomes analysis indicates the importance of large structural variants in rice breeding	10.1111/pbi.13938
Sasa	Sasa	O. sativa japonica	14	Time-ordering japonica/geng genomes analysis indicates the importance of large structural variants in rice breeding	10.1111/pbi.13938
SN265	SN265	O. sativa japonica	12.2	Time-ordering japonica/geng genomes analysis indicates the importance of large structural variants in rice breeding	10.1111/pbi.13938
Toyo	Toyo	O. sativa japonica	12.5	Time-ordering japonica/geng genomes analysis indicates the importance of large structural variants in rice breeding	10.1111/pbi.13938
WYG3	WYG3	O. sativa japonica	15.2	Time-ordering japonica/geng genomes analysis indicates the importance of large structural variants in rice breeding	10.1111/pbi.13938
YF47	YF47	O. sativa japonica	15.7	Time-ordering japonica/geng genomes analysis indicates the importance of large structural variants in rice breeding	10.1111/pbi.13938
ZS97RS3	ZS97RS3	O. sativa indica		Two gap-free reference genomes and a global view of the centromere architecture in rice	10.1016/j.molp.2021.06.018
MH63RS3	MH63RS3	O. sativa indica		Two gap-free reference genomes and a global view of the centromere architecture in rice	10.1016/j.molp.2021.06.018
SE-3	BR 24	O. sativa indica		Long-read sequencing of 111 rice genomes reveals significantly larger pan-genomes	10.1101/gr.276015.121
SE-19	Zhong 413	O. sativa indica		Long-read sequencing of 111 rice genomes reveals significantly larger pan-genomes	10.1101/gr.276015.121
SE-33	BG 300	O. sativa indica		Long-read sequencing of 111 rice genomes reveals significantly larger pan-genomes	10.1101/gr.276015.121
SE-134	Haonnong	Not sure		Long-read sequencing of 111 rice genomes reveals significantly larger pan-genomes	10.1101/gr.276015.121
H7L1	Huanghuazhan	O. sativa indica		Long-read sequencing of 111 rice genomes reveals significantly larger pan-genomes	10.1101/gr.276015.121
H7L26	CDR22	O. sativa indica		Long-read sequencing of 111 rice genomes reveals significantly larger pan-genomes	10.1101/gr.276015.121
H7L27	PsBRC28	O. sativa indica		Long-read sequencing of 111 rice genomes reveals significantly larger pan-genomes	10.1101/gr.276015.121
H7L28	PsBRC66	O. sativa indica		Long-read sequencing of 111 rice genomes reveals significantly larger pan-genomes	10.1101/gr.276015.121
H7L30	Teqing	O. sativa indica		Long-read sequencing of 111 rice genomes reveals significantly larger pan-genomes	10.1101/gr.276015.121
H7L31	IR50	O. sativa indica		Long-read sequencing of 111 rice genomes reveals significantly larger pan-genomes	10.1101/gr.276015.121
H7L32	OM1723	O. sativa indica		Long-read sequencing of 111 rice genomes reveals significantly larger pan-genomes	10.1101/gr.276015.121
H7L33	Phalguna	O. sativa indica		Long-read sequencing of 111 rice genomes reveals significantly larger pan-genomes	10.1101/gr.276015.121
XL628S	XL628S	O. sativa indica	T2T	The telomere-to-telomere gap-free genome of four rice parents reveals SV and PAV patterns in hybrid rice breeding	10.1111/pbi.13880
HR12	HR-12	O. sativa indica		Indica rice genome assembly, annotation and mining of blast disease resistance genes	10.1186/s12864-016-2523-7
NH001	Heibiao	O. sativa japonica	13.5263	A super pan-genomic landscape of rice	10.1038/s41422-022-00685-z
NH002	Sansuijin	O. sativa japonica	11.1346	A super pan-genomic landscape of rice	10.1038/s41422-022-00685-z
NH003	Zaoshengbai	O. sativa japonica	11.9347	A super pan-genomic landscape of rice	10.1038/s41422-022-00685-z
NH005	Wanshi	O. sativa japonica	10.8298	A super pan-genomic landscape of rice	10.1038/s41422-022-00685-z
NH006	Yikong	O. sativa indica	9.92806	A super pan-genomic landscape of rice	10.1038/s41422-022-00685-z
NH007	Baxiang	O. sativa indica	14.0659	A super pan-genomic landscape of rice	10.1038/s41422-022-00685-z
NH008	Vietnam Zaodao	O. sativa indica	11.1546	A super pan-genomic landscape of rice	10.1038/s41422-022-00685-z
NH009	Malaihong	O. sativa indica	12.5204	A super pan-genomic landscape of rice	10.1038/s41422-022-00685-z
NH010	CO 22	O. sativa indica	11.691	A super pan-genomic landscape of rice	10.1038/s41422-022-00685-z
NH011	2037(Rajahamsal)	O. sativa indica	11.7192	A super pan-genomic landscape of rice	10.1038/s41422-022-00685-z
NH012	Sri Lanka 1	O. sativa indica	10.7759	A super pan-genomic landscape of rice	10.1038/s41422-022-00685-z
NH013	Wuziluosi 215	O. sativa japonica	9.4349	A super pan-genomic landscape of rice	10.1038/s41422-022-00685-z
NH016	Aerjituo	O. sativa japonica	10.4018	A super pan-genomic landscape of rice	10.1038/s41422-022-00685-z
NH018	Buleida A-75	O. sativa indica	9.23245	A super pan-genomic landscape of rice	10.1038/s41422-022-00685-z
NH019	Seln 244A6-20	O. sativa indica	10.478	A super pan-genomic landscape of rice	10.1038/s41422-022-00685-z
NH021	Xianluosichi	O. sativa indica	7.92513	A super pan-genomic landscape of rice	10.1038/s41422-022-00685-z
NH022	Djanda Mandja	O. sativa japonica	17.0617	A super pan-genomic landscape of rice	10.1038/s41422-022-00685-z
NH024	C 894-21	O. sativa indica	12.4455	A super pan-genomic landscape of rice	10.1038/s41422-022-00685-z
NH025	IR 10179-23-1-3	O. sativa indica	15.4435	A super pan-genomic landscape of rice	10.1038/s41422-022-00685-z
NH026	Dumai	O. sativa aus	10.8986	A super pan-genomic landscape of rice	10.1038/s41422-022-00685-z
NH027	Jaibattey	O. sativa indica	13.9232	A super pan-genomic landscape of rice	10.1038/s41422-022-00685-z
NH028	Rohini	O. sativa indica	14.4649	A super pan-genomic landscape of rice	10.1038/s41422-022-00685-z
NH029	BW 293-2	O. sativa indica	12.782	A super pan-genomic landscape of rice	10.1038/s41422-022-00685-z
NH030	Albania Rice	O. sativa japonica	6.02583	A super pan-genomic landscape of rice	10.1038/s41422-022-00685-z
NH033	Nanoay P.A	O. sativa japonica	14.1732	A super pan-genomic landscape of rice	10.1038/s41422-022-00685-z
NH034	Nabated A Smar	O. sativa japonica	11.4368	A super pan-genomic landscape of rice	10.1038/s41422-022-00685-z
NH035	IRAT 10	O. sativa indica	10.1681	A super pan-genomic landscape of rice	10.1038/s41422-022-00685-z
NH036	K 24	O. sativa indica	9.3704	A super pan-genomic landscape of rice	10.1038/s41422-022-00685-z
NH038	Qianchonglang2	O. sativa japonica	12.3016	A super pan-genomic landscape of rice	10.1038/s41422-022-00685-z
NH039	Gongchengxiang	O. sativa japonica	12.3676	A super pan-genomic landscape of rice	10.1038/s41422-022-00685-z
NH041	Zhenfu 8	O. sativa japonica	7.98943	A super pan-genomic landscape of rice	10.1038/s41422-022-00685-z
NH042	CISOKAN	O. sativa indica	3.36538	A super pan-genomic landscape of rice	10.1038/s41422-022-00685-z
NH044	GZ 1368-5-4	O. sativa indica	10.95	A super pan-genomic landscape of rice	10.1038/s41422-022-00685-z
NH045	J34	O. sativa indica	16.0169	A super pan-genomic landscape of rice	10.1038/s41422-022-00685-z
NH046	80A97YR303-304-1-3	O. sativa japonica	10.4202	A super pan-genomic landscape of rice	10.1038/s41422-022-00685-z
NH047	80050YR72136-43	O. sativa japonica	11.2086	A super pan-genomic landscape of rice	10.1038/s41422-022-00685-z
NH048	YR196	O. sativa japonica	16.4466	A super pan-genomic landscape of rice	10.1038/s41422-022-00685-z
NH051	Nanjing 11	O. sativa indica	11.1603	A super pan-genomic landscape of rice	10.1038/s41422-022-00685-z
NH052	Aijiaonante	O. sativa indica	15.3948	A super pan-genomic landscape of rice	10.1038/s41422-022-00685-z
NH054	Nantehao	O. sativa indica	16.5785	A super pan-genomic landscape of rice	10.1038/s41422-022-00685-z
NH055	Guizhao 2	O. sativa indica	11.7343	A super pan-genomic landscape of rice	10.1038/s41422-022-00685-z
NH056	Xiangzaoxian 7	O. sativa indica	10.605	A super pan-genomic landscape of rice	10.1038/s41422-022-00685-z
NH057	Huangsiguizhan	O. sativa indica	9.34647	A super pan-genomic landscape of rice	10.1038/s41422-022-00685-z
NH058	Funingzipigengzi	O. sativa indica	17.3052	A super pan-genomic landscape of rice	10.1038/s41422-022-00685-z
NH060	Dandongludao	O. sativa japonica	9.858	A super pan-genomic landscape of rice	10.1038/s41422-022-00685-z
NH061	Laoguangtou 83	O. sativa japonica	6.8754	A super pan-genomic landscape of rice	10.1038/s41422-022-00685-z
NH062	Muxiqiu	O. sativa japonica	13.089	A super pan-genomic landscape of rice	10.1038/s41422-022-00685-z
NH063	Qiuqianbai	O. sativa indica	8.16145	A super pan-genomic landscape of rice	10.1038/s41422-022-00685-z
NH064	Jinxibai2	O. sativa indica	10.2254	A super pan-genomic landscape of rice	10.1038/s41422-022-00685-z
NH065	Taishannuo	O. sativa indica	9.62861	A super pan-genomic landscape of rice	10.1038/s41422-022-00685-z
NH066	Jinbaoyin	O. sativa indica	8.89496	A super pan-genomic landscape of rice	10.1038/s41422-022-00685-z
NH069	Esiniu	O. sativa indica	12.5452	A super pan-genomic landscape of rice	10.1038/s41422-022-00685-z
NH070	Heidu 4	O. sativa indica	9.57817	A super pan-genomic landscape of rice	10.1038/s41422-022-00685-z
NH072	WYJ7	O. sativa japonica	7.70364	A super pan-genomic landscape of rice	10.1038/s41422-022-00685-z
NH073	Bawangbian 1	O. sativa indica	10.0298	A super pan-genomic landscape of rice	10.1038/s41422-022-00685-z
NH074	Xugunuo	O. sativa indica	8.23054	A super pan-genomic landscape of rice	10.1038/s41422-022-00685-z
NH075	Muguanuo	Not sure	13.5887	A super pan-genomic landscape of rice	10.1038/s41422-022-00685-z
NH076	San**Qishiluo	O. sativa indica	10.2562	A super pan-genomic landscape of rice	10.1038/s41422-022-00685-z
NH077	Qitoubaigu3	O. sativa indica	10.2573	A super pan-genomic landscape of rice	10.1038/s41422-022-00685-z
NH079	Xiaohonggu	O. sativa indica	11.1452	A super pan-genomic landscape of rice	10.1038/s41422-022-00685-z
NH080	Gongju 73	O. sativa indica	10.0837	A super pan-genomic landscape of rice	10.1038/s41422-022-00685-z
NH081	Qitougu	O. sativa indica	11.1668	A super pan-genomic landscape of rice	10.1038/s41422-022-00685-z
NH082	Zinuo	O. sativa indica	5.60624	A super pan-genomic landscape of rice	10.1038/s41422-022-00685-z
NH083	Mowangguneiza	O. sativa indica	11.5207	A super pan-genomic landscape of rice	10.1038/s41422-022-00685-z
NH084	Jinzhinuo4	O. sativa indica	16.1295	A super pan-genomic landscape of rice	10.1038/s41422-022-00685-z
NH085	Jiienuo	O. sativa indica	10.8166	A super pan-genomic landscape of rice	10.1038/s41422-022-00685-z
NH087	Yangkenuo	O. sativa japonica	11.5441	A super pan-genomic landscape of rice	10.1038/s41422-022-00685-z
NH089	Laohongdao	O. sativa japonica	7.54534	A super pan-genomic landscape of rice	10.1038/s41422-022-00685-z
NH090	Jiabala	O. sativa indica	7.21755	A super pan-genomic landscape of rice	10.1038/s41422-022-00685-z
NH091	Baoxuan 21	O. sativa indica	7.37417	A super pan-genomic landscape of rice	10.1038/s41422-022-00685-z
NH092	Wenxiangnuo	O. sativa indica	12.1535	A super pan-genomic landscape of rice	10.1038/s41422-022-00685-z
NH093	TQ	O. sativa indica	12.9443	A super pan-genomic landscape of rice	10.1038/s41422-022-00685-z
NH094	Xianggu	O. sativa indica	9.41734	A super pan-genomic landscape of rice	10.1038/s41422-022-00685-z
NH095	Lengshuigu 2	Not sure	6.63462	A super pan-genomic landscape of rice	10.1038/s41422-022-00685-z
NH096	Zimangfeie	O. sativa japonica	11.2356	A super pan-genomic landscape of rice	10.1038/s41422-022-00685-z
NH097	Liusha 1	O. sativa indica	11.0615	A super pan-genomic landscape of rice	10.1038/s41422-022-00685-z
NH098	Chenwan 3	O. sativa indica	11.5334	A super pan-genomic landscape of rice	10.1038/s41422-022-00685-z
NH099	Chengduai 3	O. sativa indica	7.41546	A super pan-genomic landscape of rice	10.1038/s41422-022-00685-z
NH100	Aimakang	O. sativa indica	12.4914	A super pan-genomic landscape of rice	10.1038/s41422-022-00685-z
NH101	Shufeng 101	O. sativa indica	15.8882	A super pan-genomic landscape of rice	10.1038/s41422-022-00685-z
NH103	Guangluai 15-	O. sativa indica	13.4703	A super pan-genomic landscape of rice	10.1038/s41422-022-00685-z
NH104	Hongwan 1	O. sativa indica	9.88709	A super pan-genomic landscape of rice	10.1038/s41422-022-00685-z
NH105	Luke 3	O. sativa indica	10.4328	A super pan-genomic landscape of rice	10.1038/s41422-022-00685-z
NH107	Zaoshuxiangheimi	O. sativa indica	10.6195	A super pan-genomic landscape of rice	10.1038/s41422-022-00685-z
NH109	Xiangwanxian 3	O. sativa indica	13.7645	A super pan-genomic landscape of rice	10.1038/s41422-022-00685-z
NH110	Zaoxian 240	O. sativa indica	10.4471	A super pan-genomic landscape of rice	10.1038/s41422-022-00685-z
NH111	Dangyu 5	O. sativa indica	10.4177	A super pan-genomic landscape of rice	10.1038/s41422-022-00685-z
NH112	Hongainuo	O. sativa indica	14.0047	A super pan-genomic landscape of rice	10.1038/s41422-022-00685-z
NH113	Wanlixian	O. sativa indica	14.0203	A super pan-genomic landscape of rice	10.1038/s41422-022-00685-z
NH114	Aizizhan	O. sativa indica	14.7707	A super pan-genomic landscape of rice	10.1038/s41422-022-00685-z
NH115	Xiaobaimi	O. sativa indica	11.533	A super pan-genomic landscape of rice	10.1038/s41422-022-00685-z
NH116	Yanshuichi	O. sativa indica	13.1104	A super pan-genomic landscape of rice	10.1038/s41422-022-00685-z
NH117	Xishi 15	O. sativa japonica	10.0117	A super pan-genomic landscape of rice	10.1038/s41422-022-00685-z
NH118	Honggenghangu3	O. sativa indica	13.3517	A super pan-genomic landscape of rice	10.1038/s41422-022-00685-z
NH119	Yuyannuo	O. sativa japonica	14.878	A super pan-genomic landscape of rice	10.1038/s41422-022-00685-z
NH120	80B	O. sativa indica	10.0473	A super pan-genomic landscape of rice	10.1038/s41422-022-00685-z
NH122	IR 661-1	O. sativa indica	13.7214	A super pan-genomic landscape of rice	10.1038/s41422-022-00685-z
NH123	Pei C122	O. sativa indica	14.4641	A super pan-genomic landscape of rice	10.1038/s41422-022-00685-z
NH125	Ninghui 21	O. sativa japonica	7.12634	A super pan-genomic landscape of rice	10.1038/s41422-022-00685-z
NH128	Teqingxuanhui	O. sativa indica	9.5759	A super pan-genomic landscape of rice	10.1038/s41422-022-00685-z
NH129	JWR 221	O. sativa indica	7.59528	A super pan-genomic landscape of rice	10.1038/s41422-022-00685-z
NH130	Baikehanhe	O. sativa indica	14.3728	A super pan-genomic landscape of rice	10.1038/s41422-022-00685-z
NH131	Lengshuinuo	O. sativa japonica	10.0496	A super pan-genomic landscape of rice	10.1038/s41422-022-00685-z
NH132	Haoxiang	O. sativa indica	15.3914	A super pan-genomic landscape of rice	10.1038/s41422-022-00685-z
NH133	L 301B	O. sativa indica	11.1563	A super pan-genomic landscape of rice	10.1038/s41422-022-00685-z
NH134	Jinnante 43B	O. sativa indica	5.25542	A super pan-genomic landscape of rice	10.1038/s41422-022-00685-z
NH135	Zaoshunonghu 6	O. sativa japonica	9.41732	A super pan-genomic landscape of rice	10.1038/s41422-022-00685-z
NH136	Qingsiai 16B	O. sativa indica	10.2611	A super pan-genomic landscape of rice	10.1038/s41422-022-00685-z
NH137	Liming B	O. sativa japonica	13.3057	A super pan-genomic landscape of rice	10.1038/s41422-022-00685-z
NH138	Baoxie -7B	O. sativa indica	10.6737	A super pan-genomic landscape of rice	10.1038/s41422-022-00685-z
NH139	G Zhenshan 97B	O. sativa indica	10.0075	A super pan-genomic landscape of rice	10.1038/s41422-022-00685-z
NH140	Taizhongzailai 1/taizhong65	O. sativa indica	12.3263	A super pan-genomic landscape of rice	10.1038/s41422-022-00685-z
NH141	Yelicanghua	O. sativa japonica	7.74672	A super pan-genomic landscape of rice	10.1038/s41422-022-00685-z
NH142	Baigedao	O. sativa japonica	11.967	A super pan-genomic landscape of rice	10.1038/s41422-022-00685-z
NH143	Liushizao	O. sativa indica	17.2406	A super pan-genomic landscape of rice	10.1038/s41422-022-00685-z
NH144	Qingke	O. sativa aus	9.37379	A super pan-genomic landscape of rice	10.1038/s41422-022-00685-z
NH145	Jianghuadao	O. sativa japonica	11.792	A super pan-genomic landscape of rice	10.1038/s41422-022-00685-z
NH146	Zhuyuan	O. sativa japonica	11.4625	A super pan-genomic landscape of rice	10.1038/s41422-022-00685-z
NH147	Ailuyu	O. sativa japonica	5.23985	A super pan-genomic landscape of rice	10.1038/s41422-022-00685-z
NH148	Hongse 90	O. sativa japonica	9.31891	A super pan-genomic landscape of rice	10.1038/s41422-022-00685-z
NH149	Linguo	O. sativa japonica	11.8668	A super pan-genomic landscape of rice	10.1038/s41422-022-00685-z
NH150	Tjantajan	O. sativa indica	10.4606	A super pan-genomic landscape of rice	10.1038/s41422-022-00685-z
NH151	BRC 25-146-2-1	O. sativa indica	16.6938	A super pan-genomic landscape of rice	10.1038/s41422-022-00685-z
NH152	Keluoduo B	O. sativa japonica	14.1528	A super pan-genomic landscape of rice	10.1038/s41422-022-00685-z
NH153	P1790-5-1M-4-5M-1B-3M-B	O. sativa indica	12.7893	A super pan-genomic landscape of rice	10.1038/s41422-022-00685-z
NH155	Chimao	O. sativa japonica	13.6194	A super pan-genomic landscape of rice	10.1038/s41422-022-00685-z
NH156	Qingnuo Kyohatamochi	O. sativa japonica	11.6215	A super pan-genomic landscape of rice	10.1038/s41422-022-00685-z
NH157	CHANH 148	O. sativa indica	13.4835	A super pan-genomic landscape of rice	10.1038/s41422-022-00685-z
NH158	SLK 2-18-2	O. sativa indica	15.0515	A super pan-genomic landscape of rice	10.1038/s41422-022-00685-z
NH159	RP 1570-44-1	O. sativa indica	6.47252	A super pan-genomic landscape of rice	10.1038/s41422-022-00685-z
NH162	ITA 221	Not sure	6.70592	A super pan-genomic landscape of rice	10.1038/s41422-022-00685-z
NH164	R42	Not sure	18.6083	A super pan-genomic landscape of rice	10.1038/s41422-022-00685-z
NH166	ECIA 179-S13	O. sativa indica	12.8839	A super pan-genomic landscape of rice	10.1038/s41422-022-00685-z
NH167	PMS 10B	O. sativa indica	10.8209	A super pan-genomic landscape of rice	10.1038/s41422-022-00685-z
NH168	Taidongludao	O. sativa japonica	10.6525	A super pan-genomic landscape of rice	10.1038/s41422-022-00685-z
NH170	Jiefangxian	O. sativa indica	15.5003	A super pan-genomic landscape of rice	10.1038/s41422-022-00685-z
NH171	Hongmisandan	O. sativa japonica	4.94916	A super pan-genomic landscape of rice	10.1038/s41422-022-00685-z
NH173	Chengnongshuijing	O. sativa indica	9.63776	A super pan-genomic landscape of rice	10.1038/s41422-022-00685-z
NH174	Biwusheng	O. sativa indica	11.7151	A super pan-genomic landscape of rice	10.1038/s41422-022-00685-z
NH175	Longhuamaohu	O. sativa japonica	10.9618	A super pan-genomic landscape of rice	10.1038/s41422-022-00685-z
NH176	Cunsanli	O. sativa japonica	14.1303	A super pan-genomic landscape of rice	10.1038/s41422-022-00685-z
NH177	Aihechi	O. sativa indica	9.98456	A super pan-genomic landscape of rice	10.1038/s41422-022-00685-z
NH179	Nanxiongzaoyouzhan	O. sativa indica	12.5623	A super pan-genomic landscape of rice	10.1038/s41422-022-00685-z
NH181	NJ6	O. sativa indica	10.6458	A super pan-genomic landscape of rice	10.1038/s41422-022-00685-z
NH182	Xuanenchangtanqingzhan	O. sativa indica	14.2372	A super pan-genomic landscape of rice	10.1038/s41422-022-00685-z
NH183	Hanmadao4	O. sativa indica	8.6055	A super pan-genomic landscape of rice	10.1038/s41422-022-00685-z
NH184	Honggu	O. sativa indica	10.3414	A super pan-genomic landscape of rice	10.1038/s41422-022-00685-z
NH186	IR24	O. sativa indica	13.7257	A super pan-genomic landscape of rice	10.1038/s41422-022-00685-z
NH187	Fanhaopi	O. sativa indica	10.4464	A super pan-genomic landscape of rice	10.1038/s41422-022-00685-z
NH189	Cungunuo	O. sativa japonica	7.35438	A super pan-genomic landscape of rice	10.1038/s41422-022-00685-z
NH190	Younian	O. sativa indica	7.61032	A super pan-genomic landscape of rice	10.1038/s41422-022-00685-z
NH191	Heimangdao	O. sativa japonica	9.11653	A super pan-genomic landscape of rice	10.1038/s41422-022-00685-z
NH192	Menjiagao 1	O. sativa indica	11.6417	A super pan-genomic landscape of rice	10.1038/s41422-022-00685-z
NH193	Haobayong 1	O. sativa japonica	11.3328	A super pan-genomic landscape of rice	10.1038/s41422-022-00685-z
NH194	Menjiading 2	O. sativa indica	9.98625	A super pan-genomic landscape of rice	10.1038/s41422-022-00685-z
NH196	Dongtingwanxian	O. sativa indica	12.9826	A super pan-genomic landscape of rice	10.1038/s41422-022-00685-z
NH197	Xiangaizao 10hao	O. sativa indica	11.6231	A super pan-genomic landscape of rice	10.1038/s41422-022-00685-z
NH198	Xiangwanxian 1	O. sativa indica	17.0892	A super pan-genomic landscape of rice	10.1038/s41422-022-00685-z
NH199	Aituogu 151	O. sativa indica	8.84483	A super pan-genomic landscape of rice	10.1038/s41422-022-00685-z
NH201	Jindao 1	O. sativa japonica	11.8869	A super pan-genomic landscape of rice	10.1038/s41422-022-00685-z
NH202	Momi	O. sativa indica	9.9512	A super pan-genomic landscape of rice	10.1038/s41422-022-00685-z
NH203	Zhendao 232	O. sativa indica	11.6752	A super pan-genomic landscape of rice	10.1038/s41422-022-00685-z
NH204	Zhengdao 5	O. sativa japonica	14.407	A super pan-genomic landscape of rice	10.1038/s41422-022-00685-z
NH205	Lamujia	O. sativa japonica	13.0724	A super pan-genomic landscape of rice	10.1038/s41422-022-00685-z
NH206	Huhui 91269	O. sativa indica	9.2047	A super pan-genomic landscape of rice	10.1038/s41422-022-00685-z
NH207	Xiangdao	O. sativa indica	14.0083	A super pan-genomic landscape of rice	10.1038/s41422-022-00685-z
NH208	Laozaogu	O. sativa indica	14.0626	A super pan-genomic landscape of rice	10.1038/s41422-022-00685-z
NH210	Zhuzhen B	O. sativa indica	14.0166	A super pan-genomic landscape of rice	10.1038/s41422-022-00685-z
NH211	Chaoyangyihao B	O. sativa indica	16.8969	A super pan-genomic landscape of rice	10.1038/s41422-022-00685-z
NH212	lemont	O. sativa japonica	15.994	A super pan-genomic landscape of rice	10.1038/s41422-022-00685-z
NH213	Xiangai B	O. sativa indica	12.4194	A super pan-genomic landscape of rice	10.1038/s41422-022-00685-z
NH214	Jiangnongzao 1 B	O. sativa indica	12.9042	A super pan-genomic landscape of rice	10.1038/s41422-022-00685-z
NH215	Jinghu3 B	O. sativa indica	13.9065	A super pan-genomic landscape of rice	10.1038/s41422-022-00685-z
NH216	Dianrui 409B	O. sativa indica	13.0979	A super pan-genomic landscape of rice	10.1038/s41422-022-00685-z
NH218	RD23	O. sativa indica	13.9325	A super pan-genomic landscape of rice	10.1038/s41422-022-00685-z
NH219	Mamagu	O. sativa indica	13.6554	A super pan-genomic landscape of rice	10.1038/s41422-022-00685-z
NH220	Meihuanuo	O. sativa indica	13.9949	A super pan-genomic landscape of rice	10.1038/s41422-022-00685-z
NH221	Weiguo	O. sativa japonica	10.0595	A super pan-genomic landscape of rice	10.1038/s41422-022-00685-z
NH222	Sanbaili	O. sativa indica	12.5242	A super pan-genomic landscape of rice	10.1038/s41422-022-00685-z
NH223	Haomake (K)	O. sativa japonica	12.3423	A super pan-genomic landscape of rice	10.1038/s41422-022-00685-z
NH224	Nangaogu	O. sativa indica	12.1605	A super pan-genomic landscape of rice	10.1038/s41422-022-00685-z
NH229	PA64S	Not sure	8.46028	A super pan-genomic landscape of rice	10.1038/s41422-022-00685-z
NH232	RY2	O. sativa japonica	6.41015	A super pan-genomic landscape of rice	10.1038/s41422-022-00685-z
NH237	Miyang46	O. sativa indica	10.866	A super pan-genomic landscape of rice	10.1038/s41422-022-00685-z
NH238	WYJ3	O. sativa japonica	13.7763	A super pan-genomic landscape of rice	10.1038/s41422-022-00685-z
NH239	IR26	O. sativa indica	16.1119	A super pan-genomic landscape of rice	10.1038/s41422-022-00685-z
NH240	LanSheng	O. sativa japonica	11.5209	A super pan-genomic landscape of rice	10.1038/s41422-022-00685-z
NH242	ZCD	O. sativa japonica	11.2313	A super pan-genomic landscape of rice	10.1038/s41422-022-00685-z
NH243	Tetep(a)	O. sativa indica	12.7506	A super pan-genomic landscape of rice	10.1038/s41422-022-00685-z
NH246	GM4	O. sativa indica	15.9913	A super pan-genomic landscape of rice	10.1038/s41422-022-00685-z
NH247	DGB	O. sativa indica	13.9083	A super pan-genomic landscape of rice	10.1038/s41422-022-00685-z
Basmati334	Basmati 334	O. sativa bas	6.32	Nanopore sequencing-based genome assembly and evolutionary genomics of circum-basmati rice	10.1186/s13059-020-1938-2
DomSufid	Dom Sufid	O. sativa bas	10.53	Nanopore sequencing-based genome assembly and evolutionary genomics of circum-basmati rice	10.1186/s13059-020-1938-2
CW01	(collected from China)	O. rufipogon	1.60019	A super pan-genomic landscape of rice	10.1038/s41422-022-00685-z
CW02	(collected from China)	O. rufipogon	1.60725	A super pan-genomic landscape of rice	10.1038/s41422-022-00685-z
CW03	(collected from Cambodia)	Not sure	13.5177	A super pan-genomic landscape of rice	10.1038/s41422-022-00685-z
CW05	(collected from Brunei)	O. rufipogon	4.52736	A super pan-genomic landscape of rice	10.1038/s41422-022-00685-z
CW06	(collected from Burma)	Not sure	6.19658	A super pan-genomic landscape of rice	10.1038/s41422-022-00685-z
CW07	(collected from Nepal)	O. rufipogon	1.67578	A super pan-genomic landscape of rice	10.1038/s41422-022-00685-z
CW08	(collected from Phillipines)	O. rufipogon	4.37912	A super pan-genomic landscape of rice	10.1038/s41422-022-00685-z
CW09	(collected from Sri lanka)	O. rufipogon	4.10257	A super pan-genomic landscape of rice	10.1038/s41422-022-00685-z
CW10	(collected from Thailand)	O. rufipogon	4.82724	A super pan-genomic landscape of rice	10.1038/s41422-022-00685-z
CW11	(collected from Bangladesh)	O. rufipogon	3.45059	A super pan-genomic landscape of rice	10.1038/s41422-022-00685-z
CW12	(collected from China)	O. rufipogon	2.0031	A super pan-genomic landscape of rice	10.1038/s41422-022-00685-z
CW13	(collected from China)	O. rufipogon	2.25343	A super pan-genomic landscape of rice	10.1038/s41422-022-00685-z
CW14	(collected from China)	O. rufipogon	2.3919	A super pan-genomic landscape of rice	10.1038/s41422-022-00685-z
CW15	(collected from Laos)	O. rufipogon	6.94164	A super pan-genomic landscape of rice	10.1038/s41422-022-00685-z
CW16	(collected from China)	O. rufipogon	2.66482	A super pan-genomic landscape of rice	10.1038/s41422-022-00685-z
CW17	(collected from India)	O. rufipogon	3.45729	A super pan-genomic landscape of rice	10.1038/s41422-022-00685-z
CW18	(collected from China)	O. rufipogon	3.43203	A super pan-genomic landscape of rice	10.1038/s41422-022-00685-z
CW19	(collected from China)	O. rufipogon	2.08164	A super pan-genomic landscape of rice	10.1038/s41422-022-00685-z
CW21	(collected from China)	O. rufipogon	3.5453	A super pan-genomic landscape of rice	10.1038/s41422-022-00685-z
CW22	(collected from China)	O. rufipogon	2.48936	A super pan-genomic landscape of rice	10.1038/s41422-022-00685-z
CW23	(collected from China)	O. rufipogon	3.18405	A super pan-genomic landscape of rice	10.1038/s41422-022-00685-z
CW31	(collected from China)	O. rufipogon	6.36095	A super pan-genomic landscape of rice	10.1038/s41422-022-00685-z
CW32	(collected from China)	O. rufipogon	5.11084	A super pan-genomic landscape of rice	10.1038/s41422-022-00685-z
CW33	(collected from Laos)	O. rufipogon	3.83621	A super pan-genomic landscape of rice	10.1038/s41422-022-00685-z
CW34	(collected from Nepal)	O. rufipogon	3.56202	A super pan-genomic landscape of rice	10.1038/s41422-022-00685-z
CW35	(collected from Sri lanka)	O. rufipogon	2.27901	A super pan-genomic landscape of rice	10.1038/s41422-022-00685-z
CW36	(collected from Sri lanka)	O. rufipogon	2.77925	A super pan-genomic landscape of rice	10.1038/s41422-022-00685-z
CW37	(collected from Burma)	O. rufipogon	3.05002	A super pan-genomic landscape of rice	10.1038/s41422-022-00685-z
wild12	(collected from Hainan,China)	O. rufipogon	1.00043	Long-read sequencing of 111 rice genomes reveals significantly larger pan-genomes	10.1101/gr.276015.121
wild65	(collected from Sri Lanka)	O. rufipogon	1.00571	Long-read sequencing of 111 rice genomes reveals significantly larger pan-genomes	10.1101/gr.276015.121
wild111	(collected from Naypyidaw,Myanmar)	O. rufipogon	1.33432	Long-read sequencing of 111 rice genomes reveals significantly larger pan-genomes	10.1101/gr.276015.121
wild131	(collected from Yangon,Myanmar)	O. rufipogon	4.00136	Long-read sequencing of 111 rice genomes reveals significantly larger pan-genomes	10.1101/gr.276015.121
wild219	(collected from Fujian,China)	O. rufipogon	1.41046	Long-read sequencing of 111 rice genomes reveals significantly larger pan-genomes	10.1101/gr.276015.121
wild273	(collected from Guangxi,China)	O. rufipogon	1.05663	Long-read sequencing of 111 rice genomes reveals significantly larger pan-genomes	10.1101/gr.276015.121

## Sheet: S2
Table S2. 4613 pieces of material information.
Sample ID	Variety name	Population structure	Reference	Hap
TK00001	Heibiao	GJ5	WANG et al., 2018	H2
TK00003	Zaoshengbai	GJ4-1	WANG et al., 2018	H2
TK00004	Qiuguangtengxi 104	GJ5	WANG et al., 2018	H2
TK00011	CO 22	XI2	WANG et al., 2018	H6
TK00012	2037 (Rajahamsal)	XI2	WANG et al., 2018	H1
TK00016	Aomierte 168	GJ3	WANG et al., 2018	H2
TK00017	Aerjituo	GJ3	WANG et al., 2018	H2
TK00018	American Huangkedao	GJ4-1	WANG et al., 2018	H2
TK00022	Gaoliqiu	GJ5	WANG et al., 2018	H2
TK00024	Djanda Mandja	GJ4-1	WANG et al., 2018	H2
TK00025	Padi Ladang Ase Polo Komek	XI2	WANG et al., 2018	H6
TK00031	Rohini	XI1	WANG et al., 2018	H1
TK00033	Albania Rice	GJ5	WANG et al., 2018	H2
TK00035	Jijucas Claro	GJ4-1	WANG et al., 2018	H2
TK00037	Nabated A Smar	GJ5	WANG et al., 2018	H2
TK00039	K 24	XI5	WANG et al., 2018	H1
TK00041	Santiannuo	XI2	WANG et al., 2018	H2
TK00042	Gongchengxiang	GJ5	WANG et al., 2018	H2
TK00043	Qiutianxiaoting	GJ5	WANG et al., 2018	H2
TK00044	Zhenfu 8	GJ5	WANG et al., 2018	H2
TK00064	Gaoyangdiandao dahongmang	GJ3	WANG et al., 2018	H2
TK00069	Jinxibai2	XI2	WANG et al., 2018	H8
TK00080	Muguanuo	XI5	WANG et al., 2018	H2
TK00086	Gongju 73	XI5	WANG et al., 2018	H3
TK00090	Jinzhinuo4	XI2	WANG et al., 2018	H3
TK00095	Laohongdao	GJ5	WANG et al., 2018	H2
TK00098	Wenxiangnuo	XI2	WANG et al., 2018	H1
TK00101	Lengshuigu 2	GJ1	WANG et al., 2018	H2
TK00103	Zimangfeie	GJ5	WANG et al., 2018	H2
TK00104	Liusha 1	XI5	WANG et al., 2018	H3
TK00105	Chenwan 3	XI2	WANG et al., 2018	H3
TK00106	Chengduai 3	XI5	WANG et al., 2018	H3
TK00108	Shufeng 101	XI2	WANG et al., 2018	H5
TK00110	Ergangai	XI2	WANG et al., 2018	H1
TK00113	Luke 3	XI5	WANG et al., 2018	H3
TK00115	Zaoshuxiangheimi	XI2	WANG et al., 2018	H6
TK00117	Xiangwanxian 3	XI5	WANG et al., 2018	H1
TK00123	Aizizhan	XI2	WANG et al., 2018	H8
TK00127	Honggenghangu3	XI2	WANG et al., 2018	H8
TK00128	Yuyannuo	GJ5	WANG et al., 2018	H2
TK00141	Haoxiang	XI5	WANG et al., 2018	H3
TK00144	Zaoshunonghu 6	GJ5	WANG et al., 2018	H2
TK00149	88B	XI5	WANG et al., 2018	H3
TK00152	Shuiyuan 300Li	GJ5	WANG et al., 2018	H2
TK00153	Yelicanghua	GJ5	WANG et al., 2018	H2
TK00154	Baigedao	GJ3	WANG et al., 2018	H2
TK00156	Qingke	XI4	WANG et al., 2018	H2
TK00159	Qingjinzaosheng	GJ5	WANG et al., 2018	H2
TK00162	Hongse 90	GJ5	WANG et al., 2018	H2
TK00164	Tjantajan	XI2	WANG et al., 2018	H2
TK00167	P1790-5-1M-4-5M-1B-3M-B	XI2	WANG et al., 2018	H1
TK00169	Chimao	GJ5	WANG et al., 2018	H4
TK00170	Qingnuo Kyohatamochi	GJ5	WANG et al., 2018	H2
TK00176	ITA 221	GJ4-1	WANG et al., 2018	H2
TK00182	Taidongludao	GJ4-1	WANG et al., 2018	H2
TK00190	Longhuamaohu	GJ3	WANG et al., 2018	H2
TK00191	Cunsanli	GJ3	WANG et al., 2018	H2
TK00197	Xuanenchangtanqingzhan	XI1	WANG et al., 2018	H1
TK00200	Honggu	XI1	WANG et al., 2018	H1
TK00205	Cungunuo	GJ5	WANG et al., 2018	H2
TK00207	Guantuibaihe 1	GJ5	WANG et al., 2018	H2
TK00217	Zhonghua 8	GJ5	WANG et al., 2018	H2
TK00227	Laozaogu	XI2	WANG et al., 2018	H1
TK00231	Annongwangeng B	GJ5	WANG et al., 2018	H4
TK00242	Wukezhan	XI2	WANG et al., 2018	H8
TK00249	Hei Mi Chan	XI5	WANG et al., 2018	H3
TK00250	Tek Si Chut	XI2	WANG et al., 2018	H3
TK00252	Sadri rice 1	GJ4-2	WANG et al., 2018	H2
TK00253	SAL BUI BAO	GJ4-1	WANG et al., 2018	H2
TK00254	Tun Sart	XI2	WANG et al., 2018	H1
TK00255	Ziri	XI4	WANG et al., 2018	H2
TK00256	Dacca 6	GJ4-1	WANG et al., 2018	H2
TK00258	UP 15	GJ4-2	WANG et al., 2018	H2
TK00259	Giza 14	GJ4-1	WANG et al., 2018	H2
TK00269	TKM 6	XI2	WANG et al., 2018	H1
TK00270	Guang122	XI1	WANG et al., 2018	H1
TK00273	IR 71466-75-3-B-1	XI2	WANG et al., 2018	H1
TK00283	IRBB 7	XI1	WANG et al., 2018	H1
TK00284	Qd_441	GJ5	WANG et al., 2018	H2
TK00287	Nipponbare	GJ5	WANG et al., 2018	H2
TK00289	Ai Yeh Lu	GJ4-1	WANG et al., 2018	H2
TK00290	Khasar	GJ4-2	WANG et al., 2018	H9
TK00294	Seberang	XI2	WANG et al., 2018	H1
TK00296	Karnal Local	GJ4-2	WANG et al., 2018	H2
TK00298	Chorofa	XI2	WANG et al., 2018	H1
TK00299	AZUCENA	GJ4-1	WANG et al., 2018	H2
TK00300	Cisadane	XI1	WANG et al., 2018	H1
TK00302	Khao Dawk Mali 105	XI2	WANG et al., 2018	H1
TK00303	Madhukar	XI2	WANG et al., 2018	H1
TK00304	MR 84	XI2	WANG et al., 2018	H1
TK00305	PTB 33	XI2	WANG et al., 2018	H1
TK00306	Shwe War Tun	XI2	WANG et al., 2018	H1
TK00308	W 1263	XI2	WANG et al., 2018	H6
TK00321	Qb_604	XI1	WANG et al., 2018	H48
TK00323	Nongken 58	GJ5	WANG et al., 2018	H2
TK00326	Type 3	XI1	WANG et al., 2018	H1
TK00329	IRAT 109	GJ4-1	WANG et al., 2018	H2
TK00331	IR 77298-14-1-2	XI1	WANG et al., 2018	H1
TK00336	IR 64-IL	XI1	WANG et al., 2018	H1
TK00340	IR 62266-42-6-2	XI2	WANG et al., 2018	H1
TK00341	NSIC RC 9	XI2	WANG et al., 2018	H1
TK00351	Kinandang Patong	GJ4-1	WANG et al., 2018	H2
TK00353	Cisanggarung	XI1	WANG et al., 2018	H1
TK00354	829	XI1	WANG et al., 2018	H1
TK00355	Xudao 4	GJ5	WANG et al., 2018	H2
TK00366	NONA BOKRA	XI2	WANG et al., 2018	H1
TK00367	IR 26	XI2	WANG et al., 2018	H1
TK00370	02428-IL	GJ5	WANG et al., 2018	H2
TK00377	Nonglinnuo	GJ4-1	WANG et al., 2018	H2
TK00378	C 349	GJ4-1	WANG et al., 2018	H1
TK00379	C52	GJ5	WANG et al., 2018	H2
TK00380	D 11	XI2	WANG et al., 2018	H1
TK00382	Duo 57	XI1	WANG et al., 2018	H1
TK00383	D 15	XI1	WANG et al., 2018	H1
TK00384	IR 74	XI1	WANG et al., 2018	H1
TK00389	Mongolia Rice	GJ5	WANG et al., 2018	H2
TK00394	Zidao	GJ3	WANG et al., 2018	H2
TK00396	MR 19	GJ4-1	WANG et al., 2018	H2
TK00397	Heiheaihui	XI1	WANG et al., 2018	H1
TK00400	Baoxuan 21*	XI5	WANG et al., 2018	H1
TK00408	Hexi 41	GJ5	WANG et al., 2018	H2
TK00412	Zhonghua 1	XI1	WANG et al., 2018	H1
TK00413	KCD 1	XI2	WANG et al., 2018	H3
TK00415	Wuyugeng 20	GJ5	WANG et al., 2018	H2
TK00417	BD 007	GJ4-1	WANG et al., 2018	H2
TK00421	Yandao 8	GJ5	WANG et al., 2018	H2
TK00426	G341	XI1	WANG et al., 2018	H3
TK00427	YZX1	XI1	WANG et al., 2018	H6
TK00429	42686	XI2	WANG et al., 2018	H1
TK00438	NERICA 2	GJ4-1	WANG et al., 2018	H2
TK00446	Yandao 9	GJ5	WANG et al., 2018	H2
TK00449	Hongza	GJ5	WANG et al., 2018	H2
TK00451	NPT-100	XI1	WANG et al., 2018	H1
TK00452	NPT-114	XI1	WANG et al., 2018	H3
TK00454	KR 200	XI1	WANG et al., 2018	H1
TK00460	Molizhanxuan	XI1	WANG et al., 2018	H3
TK00462	Guandong 194 (Soft Rice)	GJ5	WANG et al., 2018	H2
TK00463	Nangeng 46 (Soft Rice)	GJ5	WANG et al., 2018	H2
TK00474	BG138	XI1	WANG et al., 2018	H1
TK00485	BG150	XI1	WANG et al., 2018	H1
TK00487	BG152	XI1	WANG et al., 2018	H1
TK00488	BG154	GJ5	WANG et al., 2018	H2
TK00490	shen-nong 1033	GJ5	WANG et al., 2018	H2
TK00496	Diangeng	GJ5	WANG et al., 2018	H2
TK00497	PT 60	XI1	WANG et al., 2018	H1
TK00508	Pengshantieganzhan	XI5	WANG et al., 2018	H3
TK00512	C21	GJ5	WANG et al., 2018	H2
TK00513	C22	GJ4-1	WANG et al., 2018	H2
TK00514	Giza 159	GJ5	WANG et al., 2018	H25
TK00516	C418	GJ4-1	WANG et al., 2018	H1
TK00522	Tarom molaii	GJ4-2	WANG et al., 2018	H2
TK00527	Innmayebaw	XI2	WANG et al., 2018	H1
TK00530	JP-5	GJ5	WANG et al., 2018	H2
TK00537	OM 1706	XI2	WANG et al., 2018	H1
TK00538	X 21	XI1	WANG et al., 2018	H1
TK00551	Swarna	XI2	WANG et al., 2018	H1
TK00553	Budda	XI1	WANG et al., 2018	H1
TK00554	Doddabyranella	XI2	WANG et al., 2018	H40
TK00555	Doddi	XI2	WANG et al., 2018	H5
TK00556	SUWEON 311::IRGC 61890-1	XI1	WANG et al., 2018	H1
TK00558	GARURA::IRGC 64111-1	XI2	WANG et al., 2018	H1
TK00559	KITRANA 1007::IRGC 68517-1	XI2	WANG et al., 2018	H1
TK00561	NS 1576::IRGC 68951-1	GJ4-2	WANG et al., 2018	H2
TK00568	DACHEONGBYEO::IRGC 72533-1	GJ5	WANG et al., 2018	H2
TK00569	ESTRELA A::IRGC 72918-1	GJ4-1	WANG et al., 2018	H2
TK00571	HIRAKAWA OKUTE::IRGC 74554-1	GJ4-1	WANG et al., 2018	H2
TK00572	KYUUSHUU::IRGC 74558-1	GJ4-1	WANG et al., 2018	H2
TK00573	KALIN::IRGC 77312-1	GJ5	WANG et al., 2018	H4
TK00574	CHEONJUDO::IRGC 77644-1	GJ5	WANG et al., 2018	H2
TK00575	MAEKJO::IRGC 77666-1	GJ5	WANG et al., 2018	H2
TK00576	MANONGAZATO::IRGC 77876-1	GJ4-1	WANG et al., 2018	H2
TK00578	EX EBOKOZURU::IRGC 79912-1	XI2	WANG et al., 2018	H1
TK00579	MOLO::IRGC 81603-1	GJ4-1	WANG et al., 2018	H2
TK00580	EX FOILAEIN (NAPUTO)::IRGC 81675-1	XI2	WANG et al., 2018	H1
TK00581	GITANO::IRGC 82424-1	GJ4-1	WANG et al., 2018	H2
TK00582	GALSAEGSSAL SHAREI::IRGC 82881-1	GJ5	WANG et al., 2018	H2
TK00583	PIN GAEW 56::IRGC 7887-1	XI2	WANG et al., 2018	H1
TK00584	RD 19::IRGC 39174-1	XI2	WANG et al., 2018	H1
TK00585	RD 15::IRGC 47705-1	XI2	WANG et al., 2018	H1
TK00586	BR IRGA 409::IRGC 55915-1	XI1	WANG et al., 2018	H1
TK00589	DA NUO (ZHAN)::IRGC 72025-1	XI5	WANG et al., 2018	H1
TK00592	HUA LI ZAO::IRGC 80950-1	XI5	WANG et al., 2018	H3
TK00593	TONG GU HONG::IRGC 81026-1	XI2	WANG et al., 2018	H8
TK00594	HAN NUO::IRGC 82350-1	GJ3	WANG et al., 2018	H2
TK00595	PSBRC 50::IRGC 99706-1	XI1	WANG et al., 2018	H1
TK00596	PSBRC 88::IRGC 99717-1	XI1	WANG et al., 2018	H1
TK00598	AMISTAD 82::IRGC 116954-1	XI1	WANG et al., 2018	H1
TK00599	ALTAMIRA 9::IRGC 116953-1	XI2	WANG et al., 2018	H1
TK00600	CUYAMEL 3820::IRGC 116975-1	XI2	WANG et al., 2018	H1
TK00606	CT 9506-18-7-1T-2::IRGC 116973-1	XI2	WANG et al., 2018	H1
TK00607	INIAP 6::IRGC 117002-1	XI2	WANG et al., 2018	H1
TK00608	B 4414 F-MR-6-3::IRGC 117310-1	XI2	WANG et al., 2018	H1
TK00609	B 6136 E-3-TB-0-1-5::IRGC 117311-1	XI1	WANG et al., 2018	H1
TK00610	B 6144-MR-6-0-0::IRGC 117371-1	GJ4-1	WANG et al., 2018	H2
TK00611	BR 4973-34-6-6::IRGC 117317-1	XI2	WANG et al., 2018	H1
TK00613	HP 3319-2WX-6-4-1-B::IRGC 117331-1	XI1	WANG et al., 2018	H1
TK00615	IR 52718-B-B-6-B-B-1-1::IRGC 117334-1	XI2	WANG et al., 2018	H1
TK00617	IR 63295-AC 209-7::IRGC 117365-1	XI2	WANG et al., 2018	H1
TK00618	IR 65483-111-5-9-2-11::IRGC 117286-1	XI2	WANG et al., 2018	H1
TK00619	IR 69502-6-SRN-3-UBN-1-B::IRGC 117290-1	XI1	WANG et al., 2018	H1
TK00621	IR 75870-5-8-5-B-1::IRGC 117297-1	XI1	WANG et al., 2018	H1
TK00622	IRGA 318-11-6-9-2B::IRGC 117339-1	XI1	WANG et al., 2018	H1
TK00628	SERAUP 50::IRGC 14-1	XI2	WANG et al., 2018	H1
TK00629	GINMASARI::IRGC 242-1	GJ5	WANG et al., 2018	H2
TK00630	NAGKAYAT::IRGC 584-1	GJ3	WANG et al., 2018	H13
TK00632	LU TAO 2::IRGC 1175-1	GJ4-1	WANG et al., 2018	H2
TK00633	PI 160862-1::IRGC 1452-1	GJ4-1	WANG et al., 2018	H2
TK00634	PACHCHAIPERUMAL 2462-11::IRGC 3474-1	XI2	WANG et al., 2018	H6
TK00635	PULUT NANGKA 16::IRGC 3630-2	XI2	WANG et al., 2018	H1
TK00636	CATIBOS::IRGC 3762-1	GJ4-1	WANG et al., 2018	H2
TK00637	MOROPOTOL::IRGC 3909-1	GJ4-1	WANG et al., 2018	H2
TK00639	TON ROO SHUN::IRGC 4572-1	XI5	WANG et al., 2018	H1
TK00640	HSIANG TSENF TAO::IRGC 5008-1	GJ4-1	WANG et al., 2018	H2
TK00641	AMBARIKORI::IRGC 5132-1	XI2	WANG et al., 2018	H5
TK00642	MACAN SAPAC::IRGC 5212-2	XI2	WANG et al., 2018	H1
TK00644	TAICHUNG WOO GEN 2::IRGC 5525-1	XI5	WANG et al., 2018	H3
TK00645	SIPOT::IRGC 5825-1	XI2	WANG et al., 2018	H1
TK00648	KHAO BAI SRI::IRGC 6110-2	XI2	WANG et al., 2018	H1
TK00649	CO 2::IRGC 6186-2	XI2	WANG et al., 2018	H1
TK00650	D 204-1::IRGC 6445-1	XI4	WANG et al., 2018	H2
TK00652	BELLO::IRGC 6658-2	XI2	WANG et al., 2018	H30
TK00655	RATUA 81::IRGC 6829-1	XI4	WANG et al., 2018	H2
TK00658	FI LAI FENG::IRGC 7288-1	GJ3	WANG et al., 2018	H2
TK00662	CHUSEI HONEN::IRGC 7777-1	GJ5	WANG et al., 2018	H2
TK00664	KAILUNDO::IRGC 7859-2	XI2	WANG et al., 2018	H1
TK00665	BAANYALOJOPOIHUN::IRGC 7928-2	XI2	WANG et al., 2018	H1
TK00666	PARAY KINARABAW::IRGC 8083-1	GJ4-1	WANG et al., 2018	H2
TK00667	QINOGNAS::IRGC 8135-1	GJ4-1	WANG et al., 2018	H2
TK00668	UKON NISHIKI::IRGC 8314-1	XI5	WANG et al., 2018	H47
TK00670	DL 5::IRGC 8593-1	XI4	WANG et al., 2018	H2
TK00673	DV 86::IRGC 8840-1	XI4	WANG et al., 2018	H2
TK00674	MATHOLUWA::IRGC 8901-1	XI2	WANG et al., 2018	H5
TK00676	BICCO BRANCO::IRGC 9478-1	GJ4-1	WANG et al., 2018	H2
TK00677	SIDALI::IRGC 9567-1	XI4	WANG et al., 2018	H5
TK00678	O. SATIVA::IRGC 10164-2	XI2	WANG et al., 2018	H1
TK00680	SACHIKAZE::IRGC 10891-1	GJ5	WANG et al., 2018	H2
TK00681	LENKIBE-N::IRGC 11216-1	GJ4-1	WANG et al., 2018	H2
TK00682	RACION 1::IRGC 11340-1	GJ4-1	WANG et al., 2018	H7
TK00683	PHOU SAO LEUM NYANG::IRGC 11570-2	XI2	WANG et al., 2018	H1
TK00684	MAK KHEUA::IRGC 11628-1	GJ1	WANG et al., 2018	H2
TK00685	EA HOUM::IRGC 11783-1	XI2	WANG et al., 2018	H1
TK00686	THANGONE::IRGC 11816-3	GJ1	WANG et al., 2018	H2
TK00689	ARC 6218::IRGC 12255-1	XI2	WANG et al., 2018	H1
TK00690	ARC 10296::IRGC 12421-2	GJ4-2	WANG et al., 2018	H9
TK00691	ARC 10846::IRGC 12656-2	XI2	WANG et al., 2018	H1
TK00694	PA KHENG::IRGC 12996-1	XI2	WANG et al., 2018	H1
TK00698	BUJANG::IRGC 14040-1	XI2	WANG et al., 2018	H1
TK00700	JAROM EMAS::IRGC 14272-1	XI2	WANG et al., 2018	H1
TK00702	ANAK DIDEK::IRGC 14491-1	XI2	WANG et al., 2018	H1
TK00703	7 AC::IRGC 14860-2	GJ4-1	WANG et al., 2018	H2
TK00704	SUDU KARAYAL::IRGC 15348-1	XI2	WANG et al., 2018	H5
TK00705	PERIYA VELLAI::IRGC 15475-1	XI2	WANG et al., 2018	H1
TK00706	VELLAI KOLOMBAN::IRGC 15517-1	XI2	WANG et al., 2018	H5
TK00708	MOUSOIR::IRGC 15866-3	XI2	WANG et al., 2018	H1
TK00709	POTO BALA::IRGC 15986-2	XI2	WANG et al., 2018	H1
TK00710	OUSSANTHIABA::IRGC 16046-2	XI2	WANG et al., 2018	H1
TK00711	NANIBRE::IRGC 16102-2	GJ4-1	WANG et al., 2018	H2
TK00712	MADHUWA KARIA::IRGC 16138-2	GJ4-2	WANG et al., 2018	H14
TK00714	RERM BILASH::IRGC 16273-2	XI4	WANG et al., 2018	H2
TK00717	MAMAS::IRGC 16503-1	XI2	WANG et al., 2018	H1
TK00719	TJOKRON::IRGC 16653-2	GJ4-1	WANG et al., 2018	H2
TK00720	MINH SOC (CAMBODIA)::IRGC 16731-2	XI2	WANG et al., 2018	H1
TK00723	NEP BA BONG TO::IRGC 17005-2	XI2	WANG et al., 2018	H1
TK00724	PEUAK NAM 43::IRGC 17129-1	XI2	WANG et al., 2018	H31
TK00725	ANDEL::IRGC 17153-2	GJ4-1	WANG et al., 2018	H7
TK00726	BALIK SEMAH::IRGC 17201-2	GJ4-1	WANG et al., 2018	H7
TK00727	DJALAWARA::IRGC 17471-1	GJ4-1	WANG et al., 2018	H7
TK00728	GANDAMANA::IRGC 17593-2	GJ4-1	WANG et al., 2018	H7
TK00729	GOJOT::IRGC 17669-1	XI2	WANG et al., 2018	H1
TK00731	KABADOKA::IRGC 17775-2	GJ4-1	WANG et al., 2018	H2
TK00733	KETAN NARIS::IRGC 17925-2	XI2	WANG et al., 2018	H1
TK00737	MELIK::IRGC 18238-2	GJ4-1	WANG et al., 2018	H2
TK00739	NARUN::IRGC 18320-2	XI2	WANG et al., 2018	H1
TK00740	PAE ONGGA::IRGC 18418-1	GJ4-1	WANG et al., 2018	H2
TK00742	PEUTEUJ::IRGC 18484-1	GJ4-1	WANG et al., 2018	H7
TK00743	PULO::IRGC 18519-1	GJ4-1	WANG et al., 2018	H7
TK00745	SAMPANG KUNING::IRGC 18678-2	GJ4-1	WANG et al., 2018	H7
TK00746	SEMPOR::IRGC 18761-2	XI2	WANG et al., 2018	H1
TK00747	SIAM BARABAI::IRGC 18800-2	XI2	WANG et al., 2018	H1
TK00749	SLAMET::IRGC 18900-3	GJ4-1	WANG et al., 2018	H7
TK00753	HOING CANTEL::IRGC 19282-2	XI2	WANG et al., 2018	H1
TK00754	IKOGAN::IRGC 19412-1	GJ4-1	WANG et al., 2018	H2
TK00756	MALASAY::IRGC 19456-1	GJ4-1	WANG et al., 2018	H2
TK00757	IARI 11387::IRGC 19573-1	GJ1	WANG et al., 2018	H2
TK00758	VELLA PERUVAZHA 0-68-12::IRGC 19588-1	XI2	WANG et al., 2018	H6
TK00759	SSAL BYEO::IRGC 19867-2	GJ5	WANG et al., 2018	H2
TK00760	YE ZO::IRGC 19888-1	GJ5	WANG et al., 2018	H2
TK00761	LUBUK LINGGAU::IRGC 20000-2	XI2	WANG et al., 2018	H1
TK00762	ARC 5756::IRGC 20220-2	XI4	WANG et al., 2018	H1
TK00763	ARC 6015::IRGC 20314-2	XI2	WANG et al., 2018	H1
TK00765	ARC 7296::IRGC 20585-1	GJ4-2	WANG et al., 2018	H9
TK00766	ARC 10028::IRGC 20656-2	GJ1	WANG et al., 2018	H19
TK00768	ARC 10825::IRGC 21082-1	XI4	WANG et al., 2018	H5
TK00769	ARC 10939::IRGC 21150-2	XI2	WANG et al., 2018	H5
TK00770	ARC 11276::IRGC 21278-1	XI4	WANG et al., 2018	H2
TK00771	ARC 11322::IRGC 21315-2	XI2	WANG et al., 2018	H1
TK00774	ARC 12067::IRGC 21881-1	XI4	WANG et al., 2018	H2
TK00779	ARC 12730::IRGC 22291-1	GJ1	WANG et al., 2018	H2
TK00780	ARC 12867::IRGC 22401-1	XI4	WANG et al., 2018	H2
TK00781	ARC 13156::IRGC 22514-1	GJ1	WANG et al., 2018	H2
TK00782	ARC 13257::IRGC 22608-1	GJ1	WANG et al., 2018	H25
TK00784	DAMNOEUB POR HING::IRGC 22841-2	XI2	WANG et al., 2018	H1
TK00792	T Q QI HAYUQBABA::IRGC 23318-1	XI2	WANG et al., 2018	H1
TK00795	CHABLI CHABOL GLANG::IRGC 23706-1	GJ1	WANG et al., 2018	H2
TK00796	ATH HAGARI JARAHAN PADDY::IRGC 23796-1	XI2	WANG et al., 2018	H1
TK00799	PANKHIRAJ::IRGC 24139-1	XI4	WANG et al., 2018	H2
TK00803	SIGUPAI::IRGC 24642-2	XI2	WANG et al., 2018	H1
TK00810	PADI ABUNG KUNING::IRGC 25469-1	GJ4-1	WANG et al., 2018	H2
TK00814	TARING PELUNDUK::IRGC 25821-2	XI2	WANG et al., 2018	H7
TK00815	KATAKCHIKON::IRGC 25880-1	XI4	WANG et al., 2018	H2
TK00819	LAKHSMI DIGHA::IRGC 26390-2	XI4	WANG et al., 2018	H5
TK00820	PANI TORONG::IRGC 26411-1	XI2	WANG et al., 2018	H1
TK00822	LUDI GOCHYA::IRGC 26504-2	XI2	WANG et al., 2018	H1
TK00826	ASE BAKKA LOMPO::IRGC 26988-2	XI2	WANG et al., 2018	H1
TK00827	LANDEO::IRGC 27164-1	GJ4-1	WANG et al., 2018	H2
TK00829	PULU LOTONG::IRGC 27380-2	GJ4-1	WANG et al., 2018	H2
TK00830	PULUT BONGO::IRGC 27397-2	GJ4-1	WANG et al., 2018	H7
TK00831	PULUT HALAPA::IRGC 27403-1	GJ4-1	WANG et al., 2018	H2
TK00833	BOTESWAR 2::IRGC 27536-1	XI4	WANG et al., 2018	H2
TK00834	HANPA::IRGC 27547-2	XI4	WANG et al., 2018	H2
TK00835	LOROI::IRGC 27567-1	XI4	WANG et al., 2018	H2
TK00837	BARA PASHAWARI 390::IRGC 27779-1	GJ4-2	WANG et al., 2018	H2
TK00838	BASMATI SURKH 161::IRGC 27797-1	GJ4-2	WANG et al., 2018	H2
TK00839	BEGMI 135::IRGC 27845-1	XI4	WANG et al., 2018	H1
TK00841	MOTIA::IRGC 28036-1	XI4	WANG et al., 2018	H1
TK00843	PALAM PURI BAS 137::IRGC 28084-1	GJ4-2	WANG et al., 2018	H1
TK00847	KAVIVARI SAMBA::IRGC 28597-2	XI2	WANG et al., 2018	H1
TK00848	VELLAIKOTTAI::IRGC 28618-1	XI2	WANG et al., 2018	H1
TK00849	ENGKABANG::IRGC 28694-2	GJ4-1	WANG et al., 2018	H2
TK00851	AUS 242::IRGC 29040-1	XI4	WANG et al., 2018	H12
TK00853	AUS 344::IRGC 29131-1	XI4	WANG et al., 2018	H2
TK00855	BORO 70-2::IRGC 29283-3	XI4	WANG et al., 2018	H2
TK00856	BORO 275::IRGC 29294-2	XI4	WANG et al., 2018	H2
TK00862	LAI NOK KHA::IRGC 29604-2	XI2	WANG et al., 2018	H1
TK00866	KHAO HAE::IRGC 29773-3	XI2	WANG et al., 2018	H1
TK00868	SRAU THMOR::IRGC 29904-1	XI2	WANG et al., 2018	H1
TK00872	KALAGNON::IRGC 30335-1	XI2	WANG et al., 2018	H1
TK00879	KAL SHULI::IRGC 31665-2	XI2	WANG et al., 2018	H5
TK00886	ANBAW::IRGC 32932-2	XI2	WANG et al., 2018	H1
TK00892	NGASEIN THEEDAT (C 30)::IRGC 33504-2	XI2	WANG et al., 2018	H1
TK00897	E 21::IRGC 33929-2	XI2	WANG et al., 2018	H1
TK00901	NATEL BORO::IRGC 34749-1	XI4	WANG et al., 2018	H12
TK00911	CEMPO CINA::IRGC 35581-2	XI2	WANG et al., 2018	H1
TK00912	PAIZ AMBARBU::IRGC 36179-1	GJ4-2	WANG et al., 2018	H2
TK00913	RANRUWAN::IRGC 36360-1	XI4	WANG et al., 2018	H5
TK00919	KAZALSAIL::IRGC 37161-2	XI2	WANG et al., 2018	H5
TK00921	VADAI::IRGC 37341-3	XI2	WANG et al., 2018	H5
TK00926	CYLINDRICAL 30-605::IRGC 37845-2	XI2	WANG et al., 2018	H1
TK00928	PATNAI 31-679::IRGC 38149-2	XI2	WANG et al., 2018	H5
TK00929	SADAJIRA 19-258::IRGC 38293-2	XI2	WANG et al., 2018	H5
TK00930	SADAJIRA 19-339::IRGC 38361-2	XI2	WANG et al., 2018	H5
TK00931	STRAW 23-438::IRGC 38426-2	XI2	WANG et al., 2018	H5
TK00932	R 146::IRGC 38606-1	XI4	WANG et al., 2018	H1
TK00933	LIGUNGTUNG::IRGC 38786-1	XI2	WANG et al., 2018	H1
TK00937	OR 117-8::IRGC 39680-2	XI2	WANG et al., 2018	H1
TK00938	RP 20-12::IRGC 40031-2	XI2	WANG et al., 2018	H1
TK00939	IR 4535-PP 23-6-8-1::IRGC 40402-2	XI2	WANG et al., 2018	H1
TK00940	IR 4500-5-1-1::IRGC 40552-2	XI1	WANG et al., 2018	H1
TK00944	ARC 13919::IRGC 41313-2	XI2	WANG et al., 2018	H1
TK00945	ARC 13934::IRGC 41325-2	XI2	WANG et al., 2018	H1
TK00946	ARC 14347::IRGC 41517-2	XI2	WANG et al., 2018	H1
TK00947	ARC 14398::IRGC 41544-2	GJ4-2	WANG et al., 2018	H2
TK00952	ARC 15319::IRGC 42007-1	XI2	WANG et al., 2018	H1
TK00953	ARC 15486::IRGC 42055-3	XI2	WANG et al., 2018	H1
TK00957	ARC 18578::IRGC 42459-2	GJ4-2	WANG et al., 2018	H2
TK00960	ARC 11397::IRGC 42664-1	XI2	WANG et al., 2018	H5
TK00963	ARC 14709::IRGC 42976-2	XI2	WANG et al., 2018	H5
TK00965	ARC 15387::IRGC 43175-2	XI2	WANG et al., 2018	H1
TK00966	ARC 15862::IRGC 43242-1	XI2	WANG et al., 2018	H1
TK00967	CICIH KAPUK::IRGC 43377-3	GJ4-1	WANG et al., 2018	H7
TK00969	PENDEK LAYUNG::IRGC 43542-2	XI2	WANG et al., 2018	H1
TK00970	SI RANTING::IRGC 43645-2	XI2	WANG et al., 2018	H1
TK00971	KENCANA RANDAH::IRGC 43709-2	XI2	WANG et al., 2018	H1
TK00972	GANDHISAIL::IRGC 43826-2	XI2	WANG et al., 2018	H1
TK00973	JHORA::IRGC 43862-1	XI4	WANG et al., 2018	H5
TK00976	PADI BURIH::IRGC 44081-1	GJ4-1	WANG et al., 2018	H2
TK00978	DINGRAS::IRGC 44402-1	XI2	WANG et al., 2018	H1
TK00979	IREQUIN::IRGC 44476-2	GJ3	WANG et al., 2018	H13
TK00980	LOBANG (WHITE)::IRGC 44548-2	XI2	WANG et al., 2018	H1
TK00983	WAGWAG::IRGC 44802-1	XI2	WANG et al., 2018	H1
TK00986	CN 44-40-7::IRGC 45368-1	XI5	WANG et al., 2018	H1
TK00989	KHEJURTHUPI::IRGC 46137-2	XI2	WANG et al., 2018	H1
TK00992	SACHI::IRGC 46612-2	XI2	WANG et al., 2018	H1
TK00994	W 398::IRGC 46787-1	XI4	WANG et al., 2018	H2
TK00996	CA ONG (WHITE)::IRGC 47174-1	GJ4-1	WANG et al., 2018	H2
TK00997	HONDERAWALA::IRGC 47372-1	XI2	WANG et al., 2018	H1
TK00998	IR 9747 SEL::IRGC 47695-1	XI5	WANG et al., 2018	H1
TK01001	NIAW DAM::IRGC 48387-2	XI2	WANG et al., 2018	H1
TK01003	INDO NO 13075::IRGC 48665-3	XI2	WANG et al., 2018	H1
TK01021	FORTUNA BLANCO (SAN MARCOS)::IRGC 50764-1	GJ4-1	WANG et al., 2018	H2
TK01022	SAKAZELE (538)::IRGC 50880-1	GJ4-1	WANG et al., 2018	H2
TK01024	ARC 18502::IRGC 51749-2	XI2	WANG et al., 2018	H1
TK01026	KODIA PHUL::IRGC 52168-1	XI2	WANG et al., 2018	H2
TK01027	KALISAL::IRGC 52324-1	GJ4-2	WANG et al., 2018	H9
TK01028	CIPPI::IRGC 52415-1	XI4	WANG et al., 2018	H2
TK01029	VAIKATHARYAN::IRGC 52805-1	XI2	WANG et al., 2018	H7
TK01030	KATSIYAM TABAO::IRGC 52855-1	XI2	WANG et al., 2018	H3
TK01031	CARAWI::IRGC 52887-1	GJ4-1	WANG et al., 2018	H2
TK01032	BANGBANG::IRGC 53131-1	XI2	WANG et al., 2018	H1
TK01034	LOCAL::IRGC 53300-1	XI2	WANG et al., 2018	H1
TK01035	PR 106::IRGC 53418-1	XI1	WANG et al., 2018	H1
TK01036	BONGEZA::IRGC 53483-1	XI4	WANG et al., 2018	H5
TK01037	RAMINAD (GERMAN)::IRGC 53058-1	XI2	WANG et al., 2018	H1
TK01038	LALDIGHA::IRGC 53541-1	XI2	WANG et al., 2018	H5
TK01039	KALU T 139::IRGC 53670-1	XI4	WANG et al., 2018	H2
TK01041	AR 133::IRGC 53942-1	XI2	WANG et al., 2018	H1
TK01043	PADI ARA::IRGC 54252-2	XI2	WANG et al., 2018	H1
TK01044	PADI UDANG::IRGC 54295-1	GJ4-1	WANG et al., 2018	H2
TK01045	SKK::IRGC 54356-1	XI2	WANG et al., 2018	H1
TK01046	K 1074::IRGC 55017-1	XI2	WANG et al., 2018	H7
TK01048	PRADOO DAENG::IRGC 55265-1	XI2	WANG et al., 2018	H1
TK01049	WAGASAN (RED)::IRGC 55404-1	GJ4-1	WANG et al., 2018	H2
TK01050	CHATO::IRGC 55825-1	XI1	WANG et al., 2018	H3
TK01051	BKN BR 1031-78-5-4::IRGC 55927-1	XI2	WANG et al., 2018	H1
TK01053	TAN NONG::IRGC 56126-1	XI2	WANG et al., 2018	H1
TK01055	KOUINONEPOU::IRGC 56663-1	GJ4-1	WANG et al., 2018	H2
TK01056	FOSSA (GBE)::IRGC 56767-1	GJ4-1	WANG et al., 2018	H2
TK01057	ZO::IRGC 56914-1	XI2	WANG et al., 2018	H1
TK01069	BANGLA::IRGC 58876-1	XI2	WANG et al., 2018	H1
TK01070	BIJULI BATI::IRGC 58917-1	XI2	WANG et al., 2018	H1
TK01072	MOONOR::IRGC 59136-1	XI2	WANG et al., 2018	H1
TK01074	GENG 77-4::IRGC 59321-1	XI5	WANG et al., 2018	H3
TK01077	JIANG HUI DAO::IRGC 59688-1	XI2	WANG et al., 2018	H8
TK01078	LUAN DAO::IRGC 59762-1	GJ3	WANG et al., 2018	H2
TK01079	TAI ZHOU XIAN::IRGC 59912-1	XI2	WANG et al., 2018	H8
TK01080	WAN GENG BAI DAO TOU::IRGC 59948-1	GJ3	WANG et al., 2018	H2
TK01082	PULUT MERAH 2::IRGC 60427-1	XI2	WANG et al., 2018	H1
TK01084	BHATA PYAGI::IRGC 60895-1	XI2	WANG et al., 2018	H1
TK01085	JUGRAY::IRGC 60960-1	XI2	WANG et al., 2018	H1
TK01087	HOLDIGANTHI::IRGC 61105-1	XI2	WANG et al., 2018	H1
TK01088	MAE HAWM::IRGC 61283-1	XI2	WANG et al., 2018	H1
TK01089	YAH YAW::IRGC 61359-1	GJ4-1	WANG et al., 2018	H2
TK01090	MANARE (PHOM)::IRGC 61437-1	XI2	WANG et al., 2018	H1
TK01091	UPRH 33::IRGC 61505-1	XI4	WANG et al., 2018	H1
TK01092	UPRH 166::IRGC 61615-1	XI4	WANG et al., 2018	H2
TK01093	UPRH 265::IRGC 61689-1	XI2	WANG et al., 2018	H1
TK01094	KAO SONG HAI::IRGC 61827-1	GJ1	WANG et al., 2018	H2
TK01095	ANADI WHITE::IRGC 61897-1	XI5	WANG et al., 2018	H3
TK01096	GUDURA::IRGC 61955-1	GJ4-2	WANG et al., 2018	H2
TK01100	NCS 271 A::IRGC 62216-1	XI4	WANG et al., 2018	H2
TK01101	NCS 331::IRGC 62247-1	XI2	WANG et al., 2018	H1
TK01102	NCS 458::IRGC 62290-1	XI2	WANG et al., 2018	H1
TK01103	NCS 599::IRGC 62373-1	XI2	WANG et al., 2018	H1
TK01104	NCS 766::IRGC 62478-1	XI2	WANG et al., 2018	H7
TK01105	FEI ZHAO 12::IRGC 62683-1	GJ5	WANG et al., 2018	H2
TK01106	SI WAN 14::IRGC 63019-1	GJ5	WANG et al., 2018	H2
TK01107	TOBOHUN::IRGC 63433-1	GJ4-1	WANG et al., 2018	H2
TK01108	91-382::IRGC 63464-1	GJ5	WANG et al., 2018	H2
TK01109	MARHARORA::IRGC 63511-1	XI4	WANG et al., 2018	H1
TK01113	RAI MANULA::IRGC 64138-1	GJ5	WANG et al., 2018	H2
TK01114	BEUA KAE::IRGC 64221-1	XI2	WANG et al., 2018	H1
TK01115	E MOOM::IRGC 64291-1	XI2	WANG et al., 2018	H1
TK01119	PLAWNG SAENG::IRGC 64595-1	XI2	WANG et al., 2018	H1
TK01120	SA GAE::IRGC 64613-1	XI2	WANG et al., 2018	H1
TK01121	DECHANGBYEO::IRGC 64858-1	GJ5	WANG et al., 2018	H2
TK01122	SHANGYIPA::IRGC 64928-1	GJ1	WANG et al., 2018	H2
TK01123	CHING CH'UNG::IRGC 65002-1	XI2	WANG et al., 2018	H1
TK01124	HSIN-T'AO YUAN CHING YU::IRGC 65074-1	XI5	WANG et al., 2018	H3
TK01125	DAW NOK KAEN::IRGC 65548-1	XI2	WANG et al., 2018	H1
TK01126	DAWK PUD KHAO::IRGC 65808-1	XI2	WANG et al., 2018	H1
TK01127	KHAO SAHKORN::IRGC 65948-1	XI2	WANG et al., 2018	H1
TK01128	LEUANG KHAJAWN::IRGC 66014-1	XI2	WANG et al., 2018	H1
TK01129	RAI MAHK MEUANG::IRGC 66154-1	XI2	WANG et al., 2018	H1
TK01131	JATI MANI::IRGC 66565-1	XI2	WANG et al., 2018	H1
TK01133	GAEW DAENG::IRGC 66707-1	XI2	WANG et al., 2018	H1
TK01134	DISSIGBE::IRGC 66916-1	XI2	WANG et al., 2018	H5
TK01135	KONYAN::IRGC 66931-1	XI2	WANG et al., 2018	H1
TK01137	LUO SI ZHAN::IRGC 67211-1	XI2	WANG et al., 2018	H1
TK01138	QING ER XIAO 2::IRGC 67255-1	XI2	WANG et al., 2018	H1
TK01140	SI CHAO 1::IRGC 67335-1	XI5	WANG et al., 2018	H3
TK01141	MALAGKIT (PINELIPE)::IRGC 67444-1	GJ4-1	WANG et al., 2018	H2
TK01142	PAUNDRI::IRGC 67527-1	XI2	WANG et al., 2018	H1
TK01143	UGAGA::IRGC 67604-1	XI2	WANG et al., 2018	H1
TK01145	AN FU ZHAN::IRGC 67878-1	XI5	WANG et al., 2018	H1
TK01147	L 10833::IRGC 68121-1	XI2	WANG et al., 2018	H1
TK01148	A 2-257::IRGC 68342-1	GJ4-1	WANG et al., 2018	H2
TK01149	K 2 C 45::IRGC 68552-1	GJ4-1	WANG et al., 2018	H2
TK01150	NS 199::IRGC 68864-1	XI2	WANG et al., 2018	H1
TK01151	PJ 110::IRGC 68981-1	XI2	WANG et al., 2018	H3
TK01152	P 41::IRGC 68987-1	XI2	WANG et al., 2018	H1
TK01154	ROJON'NY NTAOLO::IRGC 69410-1	XI2	WANG et al., 2018	H1
TK01155	KILOMBERO::IRGC 69698-1	XI2	WANG et al., 2018	H1
TK01156	MALAGASY::IRGC 69717-1	XI2	WANG et al., 2018	H1
TK01159	SABORAMANDALOAFO::IRGC 69875-1	XI2	WANG et al., 2018	H1
TK01160	VARY LAHY::IRGC 69908-1	XI2	WANG et al., 2018	H1
TK01161	KOMALIOKO::IRGC 69958-1	XI2	WANG et al., 2018	H1
TK01162	DA GU AI 7::IRGC 70075-1	XI5	WANG et al., 2018	H3
TK01164	E ZI 110::IRGC 70201-1	XI5	WANG et al., 2018	H3
TK01165	FAN GENG 6::IRGC 70243-1	GJ5	WANG et al., 2018	H2
TK01166	XI HONG GU::IRGC 70416-1	XI5	WANG et al., 2018	H3
TK01167	R 582::IRGC 70504-1	XI2	WANG et al., 2018	H1
TK01168	MHARAKA::IRGC 70612-1	XI4	WANG et al., 2018	H2
TK01170	ZERO::IRGC 70707-2	XI2	WANG et al., 2018	H1
TK01171	MOSHI::IRGC 70730-1	XI2	WANG et al., 2018	H1
TK01172	KHAOSAING::IRGC 70746-2	XI2	WANG et al., 2018	H1
TK01173	PADINTHUMA::IRGC 70762-2	XI2	WANG et al., 2018	H1
TK01174	19::IRGC 70786-1	XI2	WANG et al., 2018	H1
TK01175	BHU BHUSI::IRGC 70803-1	XI2	WANG et al., 2018	H1
TK01176	DHANIYA PHOOL::IRGC 70811-1	XI2	WANG et al., 2018	H1
TK01177	HIRA NAKHI::IRGC 70840-1	GJ4-2	WANG et al., 2018	H14
TK01182	KHAO KO RAOH::IRGC 71208-1	XI2	WANG et al., 2018	H1
TK01188	DUNA AL::IRGC 71842-1	GJ4-1	WANG et al., 2018	H2
TK01190	DONG DU::IRGC 72037-1	XI5	WANG et al., 2018	H3
TK01194	LIU LI YOU::IRGC 72198-1	XI2	WANG et al., 2018	H16
TK01198	BAI RI XIAN::IRGC 72588-1	XI5	WANG et al., 2018	H1
TK01199	MAN TIAN QING::IRGC 72776-1	XI5	WANG et al., 2018	H1
TK01200	YANG WAN XIAN::IRGC 72886-1	XI5	WANG et al., 2018	H3
TK01201	IR 19058-107-1::IRGC 72997-1	XI2	WANG et al., 2018	H1
TK01203	KHAU DANH::IRGC 73201-1	XI2	WANG et al., 2018	H3
TK01204	BA TUC RAN::IRGC 73239-1	XI2	WANG et al., 2018	H1
TK01205	PHIT CHZK::IRGC 73317-1	GJ1	WANG et al., 2018	H2
TK01206	MAHA CHAI::IRGC 73517-1	XI2	WANG et al., 2018	H1
TK01207	PLE LIA::IRGC 73562-1	GJ1	WANG et al., 2018	H2
TK01208	PAYO TINGGI::IRGC 73778-1	XI2	WANG et al., 2018	H1
TK01209	TINAROH::IRGC 73874-1	GJ4-1	WANG et al., 2018	H2
TK01210	HONG MI JIU GONG JI::IRGC 74031-1	XI5	WANG et al., 2018	H1
TK01215	LAKHA KUAR::IRGC 74760-1	XI2	WANG et al., 2018	H1
TK01216	KHAO GAHB BUA::IRGC 74937-1	XI2	WANG et al., 2018	H1
TK01217	KHAO' NGAW::IRGC 74985-1	GJ1	WANG et al., 2018	H2
TK01218	NAM JAM::IRGC 75069-1	GJ1	WANG et al., 2018	H2
TK01219	SI NAM PUENG::IRGC 75165-1	GJ1	WANG et al., 2018	H2
TK01220	DAYRON MARANGRAS::IRGC 75209-1	GJ4-1	WANG et al., 2018	H2
TK01221	ITA 117::IRGC 75235-1	XI1	WANG et al., 2018	H1
TK01222	SINDANO 3::IRGC 75279-1	XI2	WANG et al., 2018	H1
TK01223	KANATO::IRGC 75306-2	XI2	WANG et al., 2018	H1
TK01224	NEANG MINH TONN::IRGC 75366-2	XI2	WANG et al., 2018	H1
TK01225	GNASSOUMADOUGOU::IRGC 75595-1	XI2	WANG et al., 2018	H1
TK01226	MALOBA (DISSI ROUGE)::IRGC 75700-1	XI2	WANG et al., 2018	H1
TK01227	MALIKULI::IRGC 76237-1	XI2	WANG et al., 2018	H1
TK01228	BIE LEI::IRGC 76478-1	XI2	WANG et al., 2018	H8
TK01229	LIU HE XI HE::IRGC 76661-1	XI5	WANG et al., 2018	H3
TK01231	YE DA GU::IRGC 76834-1	XI2	WANG et al., 2018	H3
TK01232	KAGIOS PUTI::IRGC 76965-3	XI2	WANG et al., 2018	H1
TK01233	IN TOK::IRGC 77071-1	XI2	WANG et al., 2018	H1
TK01235	VUOTTA SAIL::IRGC 77306-1	XI2	WANG et al., 2018	H1
TK01236	QI GU::IRGC 77381-1	XI5	WANG et al., 2018	H3
TK01238	BUNTU DOMBA 1::IRGC 77554-1	GJ4-1	WANG et al., 2018	H2
TK01239	NKUMBAN NDINGO::IRGC 77718-1	XI2	WANG et al., 2018	H1
TK01241	IR 5657-33-2::IRGC 77992-1	XI1	WANG et al., 2018	H1
TK01242	HSINCHU AI CHIO CHIENG::IRGC 78182-1	XI5	WANG et al., 2018	H3
TK01243	PORASHI::IRGC 78397-1	XI4	WANG et al., 2018	H2
TK01244	LI TOU ZHAN::IRGC 78550-1	XI2	WANG et al., 2018	H1
TK01245	IR 10120-7-2-1-4::IRGC 78628-1	XI2	WANG et al., 2018	H1
TK01246	TAMBAS JANGKOK::IRGC 78724-1	XI2	WANG et al., 2018	H1
TK01247	CHON::IRGC 78776-1	XI2	WANG et al., 2018	H15
TK01249	PINUTYUKAN::IRGC 78995-1	GJ4-1	WANG et al., 2018	H2
TK01251	KAUN TREI::IRGC 79194-1	XI2	WANG et al., 2018	H1
TK01252	LAANG::IRGC 79258-1	XI2	WANG et al., 2018	H1
TK01253	CHE MAH::IRGC 79480-1	XI2	WANG et al., 2018	H1
TK01254	JIA GEN::IRGC 79654-1	XI2	WANG et al., 2018	H8
TK01255	PO HE::IRGC 79701-1	XI5	WANG et al., 2018	H1
TK01256	YU TOU ZHONG::IRGC 79749-1	XI2	WANG et al., 2018	H8
TK01257	RAUSRR 4::IRGC 79785-1	XI2	WANG et al., 2018	H1
TK01259	EX SANDEMA::IRGC 79964-1	XI2	WANG et al., 2018	H1
TK01261	TOS 9795::IRGC 80142-1	XI2	WANG et al., 2018	H1
TK01263	DELI 2::IRGC 80313-1	GJ4-1	WANG et al., 2018	H2
TK01264	CHAN LEUY::IRGC 81223-1	XI2	WANG et al., 2018	H1
TK01265	MUOY KUM::IRGC 81314-1	XI2	WANG et al., 2018	H1
TK01266	NEANG LAU::IRGC 81328-1	XI2	WANG et al., 2018	H1
TK01267	PHCAR KABAS::IRGC 81357-1	XI2	WANG et al., 2018	H1
TK01268	BUYAN::IRGC 81440-1	GJ4-1	WANG et al., 2018	H2
TK01270	TINOLDO MARANGRAS::IRGC 81758-1	GJ4-1	WANG et al., 2018	H2
TK01272	LAL MOTI::IRGC 82168-1	XI4	WANG et al., 2018	H2
TK01273	AI JIAO ZI::IRGC 82255-1	XI2	WANG et al., 2018	H8
TK01274	LIGEN 2::IRGC 82398-1	GJ5	WANG et al., 2018	H2
TK01275	YUNLEN 13::IRGC 82402-1	GJ5	WANG et al., 2018	H2
TK01276	XIENG KANG::IRGC 82533-1	GJ1	WANG et al., 2018	H2
TK01277	MARAMAY::IRGC 82628-1	XI2	WANG et al., 2018	H1
TK01278	PULUT KETAN::IRGC 82674-2	GJ4-1	WANG et al., 2018	H2
TK01279	BABELIONG::IRGC 82688-1	GJ4-1	WANG et al., 2018	H2
TK01280	KYAUK KYI::IRGC 82773-3	XI2	WANG et al., 2018	H1
TK01282	HANG::IRGC 82842-1	GJ1	WANG et al., 2018	H2
TK01283	DAU NGHA THAI BINH::IRGC 82891-1	XI2	WANG et al., 2018	H1
TK01284	KA GIL::IRGC 83029-1	XI2	WANG et al., 2018	H1
TK01285	MAVOLATSIKA::IRGC 83137-1	XI2	WANG et al., 2018	H1
TK01287	NEANG MINH::IRGC 83897-3	XI2	WANG et al., 2018	H1
TK01288	ARITH::IRGC 84347-2	XI2	WANG et al., 2018	H1
TK01289	CHA LIENG::IRGC 84920-1	XI2	WANG et al., 2018	H1
TK01292	THATENG::IRGC 86377-3	GJ1	WANG et al., 2018	H2
TK01293	YADU BARA::IRGC 86912-1	XI2	WANG et al., 2018	H1
TK01294	ATT CHHMOUS::IRGC 87030-1	XI2	WANG et al., 2018	H1
TK01295	DAMNOEUB KRACHAK SESS::IRGC 87380-1	XI2	WANG et al., 2018	H1
TK01297	PA YANG NOEUGN::IRGC 87778-1	GJ4-1	WANG et al., 2018	H2
TK01298	JHINUWA DHAN::IRGC 88545-1	XI2	WANG et al., 2018	H1
TK01299	NYAULI::IRGC 88628-1	XI2	WANG et al., 2018	H1
TK01301	CHAM LEK::IRGC 89387-1	XI2	WANG et al., 2018	H1
TK01302	DO NOUAN::IRGC 89648-1	XI2	WANG et al., 2018	H1
TK01303	LEUANG::IRGC 90000-1	GJ1	WANG et al., 2018	H2
TK01305	WEONJU 8::IRGC 90845-1	GJ5	WANG et al., 2018	H2
TK01306	EA LOUY::IRGC 91220-1	XI2	WANG et al., 2018	H1
TK01308	PANG::IRGC 91987-1	GJ1	WANG et al., 2018	H2
TK01309	SOM::IRGC 92221-1	GJ1	WANG et al., 2018	H2
TK01311	ANLINGWUBAILI::IRGC 93363-1	XI1	WANG et al., 2018	H1
TK01312	LAOZAOGU::IRGC 93444-1	XI5	WANG et al., 2018	H1
TK01313	PULUT MINYAK::IRGC 93615-1	XI2	WANG et al., 2018	H1
TK01314	KHAO KHOT::IRGC 93892-1	GJ1	WANG et al., 2018	H2
TK01316	RUS RUSSEI::IRGC 94341-1	XI2	WANG et al., 2018	H1
TK01317	DENG PEE::IRGC 94991-1	GJ1	WANG et al., 2018	H2
TK01318	EA NOUAN::IRGC 95147-1	XI2	WANG et al., 2018	H1
TK01319	EA TOM::IRGC 95276-1	XI2	WANG et al., 2018	H1
TK01320	KHIE TOM::IRGC 95601-1	XI2	WANG et al., 2018	H1
TK01321	KAUK PAHLING::IRGC 95823-2	GJ1	WANG et al., 2018	H20
TK01322	MAYATAUNG::IRGC 95957-1	XI2	WANG et al., 2018	H1
TK01323	TOAM JUM::IRGC 96077-1	XI2	WANG et al., 2018	H1
TK01324	MALAGKIT (ITIM)::IRGC 96124-1	GJ4-1	WANG et al., 2018	H2
TK01326	MAKALIOKA::IRGC 97193-1	XI2	WANG et al., 2018	H1
TK01328	PADI MIAT (KECIL)::IRGC 97366-1	GJ4-1	WANG et al., 2018	H2
TK01330	YARSABA::IRGC 97567-1	GJ1	WANG et al., 2018	H2
TK01333	MUANG TAY::IRGC 98382-1	GJ1	WANG et al., 2018	H2
TK01335	PA KHENG KHAW::IRGC 98779-1	XI2	WANG et al., 2018	H1
TK01339	LAI HIN::IRGC 99305-3	GJ1	WANG et al., 2018	H2
TK01340	PSBRC 18::IRGC 99639-1	XI1	WANG et al., 2018	H1
TK01341	LG 10344::IRGC 99789-1	GJ1	WANG et al., 2018	H43
TK01342	BAN KEO::IRGC 99953-1	GJ1	WANG et al., 2018	H2
TK01343	BER YA::IRGC 99970-1	GJ1	WANG et al., 2018	H2
TK01344	CHAO PEE::IRGC 106767-1	GJ1	WANG et al., 2018	H2
TK01345	DENG NYAY::IRGC 106907-1	GJ1	WANG et al., 2018	H2
TK01346	DO KHAW::IRGC 106977-1	XI2	WANG et al., 2018	H1
TK01347	DO LEUANG::IRGC 106990-1	GJ1	WANG et al., 2018	H2
TK01349	HAI NA::IRGC 107117-1	GJ1	WANG et al., 2018	H2
TK01350	VIENG::IRGC 107375-2	GJ1	WANG et al., 2018	H2
TK01351	MAK KHEUA DENG::IRGC 107709-1	GJ1	WANG et al., 2018	H2
TK01352	KHAO LOUANG::IRGC 107770-3	GJ1	WANG et al., 2018	H2
TK01353	MOK::IRGC 107804-1	GJ1	WANG et al., 2018	H2
TK01354	NASAENG::IRGC 107819-1	XI2	WANG et al., 2018	H1
TK01361	GAMBIAKA::GERVEX 7920-C1	XI2	WANG et al., 2018	H1
TK01365	BOTRA MAITSO::GERVEX 8389-C1	XI2	WANG et al., 2018	H1
TK01367	H 15-23-DA::C1	XI2	WANG et al., 2018	H1
TK01368	IR 1561-228-3-3::IRGC 32627-C1	XI2	WANG et al., 2018	H6
TK01369	IR 22::IRGC 11356-C1	XI1	WANG et al., 2018	H1
TK01370	IR 28::IRGC 30411-C1	XI1	WANG et al., 2018	H1
TK01372	IR 57920-AC 25-2-B::C1	XI2	WANG et al., 2018	H1
TK01373	LAITRA::GERVEX 8400-C1	XI2	WANG et al., 2018	H1
TK01374	LATSIBOZAKA 112-1::GERVEX 8233-C1	XI2	WANG et al., 2018	H1
TK01375	MADINIKA 1329::GERVEX 8366-C1	XI2	WANG et al., 2018	H1
TK01376	ROJOKELY::GERVEX 8410-C1	XI4	WANG et al., 2018	H1
TK01377	SAMBALA MALO::C1	XI1	WANG et al., 2018	H3
TK01378	TSIPALA B 160::GERVEX 8378-C1	XI2	WANG et al., 2018	H1
TK01379	WAS 173-B-B-6-2-2::C1	XI2	WANG et al., 2018	H1
TK01380	WAS 199-B-1-2-1::C1	XI2	WANG et al., 2018	H1
TK01382	CHA LOY OE::C1	GJ1	WANG et al., 2018	H2
TK01384	GANIGI::IRGC 48698-C1	GJ4-1	WANG et al., 2018	H2
TK01385	IR 72967-12-2-3::C1	XI2	WANG et al., 2018	H1
TK01386	IRAT 112::C1	GJ4-1	WANG et al., 2018	H2
TK01387	IRAT 234::C1	GJ4-1	WANG et al., 2018	H2
TK01388	VARY LAVA DE BETAFO::GERVEX 8381-C1	GJ4-1	WANG et al., 2018	H2
TK01389	VARY MADINIKA 3566::GERVEX 8448-C1	GJ4-1	WANG et al., 2018	H2
TK01391	VIETNAM 1::C1	GJ1	WANG et al., 2018	H2
TK01392	ITALPATNA 48::GERVEX 60-C1	GJ4-1	WANG et al., 2018	H2
TK01394	GRITNA::GERVEX 71-C1	GJ4-1	WANG et al., 2018	H2
TK01395	PIEMONTE::GERVEX 81-C1	GJ4-1	WANG et al., 2018	H2
TK01398	GRALDO::GERVEX 108-C1	GJ4-1	WANG et al., 2018	H2
TK01399	PLUS::GERVEX 122-C1	GJ4-1	WANG et al., 2018	H2
TK01400	RONCOLO::GERVEX 124-C1	GJ4-1	WANG et al., 2018	H2
TK01401	RUBIDIO::GERVEX 146-C1	GJ4-1	WANG et al., 2018	H2
TK01403	80 UPLA::GERVEX 164-C1	GJ4-1	WANG et al., 2018	H2
TK01408	HARRA::GERVEX 501-C1	GJ4-1	WANG et al., 2018	H2
TK01410	SR 113::GERVEX 553-C1	GJ4-1	WANG et al., 2018	H2
TK01411	CARRICO::GERVEX 828-C1	GJ5	WANG et al., 2018	H2
TK01412	ESCARLATE::GERVEX 887-C1	GJ5	WANG et al., 2018	H2
TK01413	FAISCA::GERVEX 900-C1	GJ4-1	WANG et al., 2018	H2
TK01414	HAREM::GERVEX 929-C1	GJ4-1	WANG et al., 2018	H2
TK01415	IBO 400::GERVEX 943-C1	GJ5	WANG et al., 2018	H2
TK01416	PLOVDIV 22::GERVEX 1167-C1	GJ1	WANG et al., 2018	H2
TK01420	SAEDINENIE::GERVEX 1255-C1	GJ5	WANG et al., 2018	H2
TK01421	SAGRES::GERVEX 1258-C1	GJ4-1	WANG et al., 2018	H2
TK01423	SELN 244 A 6-20::GERVEX 1273-C1	GJ5	WANG et al., 2018	H2
TK01424	SLAVA::GERVEX 1287-C1	GJ4-1	WANG et al., 2018	H2
TK01426	VALTEJO::GERVEX 1355-C1	GJ5	WANG et al., 2018	H2
TK01429	CIGALON::GERVEX 1514-C1	GJ5	WANG et al., 2018	H2
TK01430	DELTA::GERVEX 1519-C1	GJ4-1	WANG et al., 2018	H2
TK01432	FIDJI::GERVEX 1636-C1	GJ4-1	WANG et al., 2018	H2
TK01438	S 102::GERVEX 1671-C1	GJ5	WANG et al., 2018	H2
TK01439	LUSITO IRRADIADO 859-85-2::GERVEX 1676-C1	GJ4-1	WANG et al., 2018	H2
TK01441	MELAS::GERVEX 1684-C1	GJ4-1	WANG et al., 2018	H2
TK01448	K 2 C 14::IRGC 68549-1	GJ4-1	WANG et al., 2018	H2
TK01449	SAWAH::IRGC 71612-1	GJ4-1	WANG et al., 2018	H2
TK01452	KEDOT::IRGC 66568-1	XI2	WANG et al., 2018	H1
TK01453	SAGNADE::IRGC 15801-1	XI2	WANG et al., 2018	H1
TK01455	PULUTHI KARAN (MIXED)::IRGC 77530-1	XI2	WANG et al., 2018	H1
TK01458	ARC 15091::IRGC 43048-1	XI2	WANG et al., 2018	H1
TK01459	BOND::IRGC 66755-1	GJ4-1	WANG et al., 2018	H2
TK01460	BAT DO::IRGC 7014-1	XI2	WANG et al., 2018	H1
TK01461	BLICCA::IRGC 47151-1	GJ4-1	WANG et al., 2018	H2
TK01465	MARAGBE::IRGC 69263-1	XI2	WANG et al., 2018	H1
TK01470	KENDINGA 5 (H)::IRGC 60310-1	GJ4-1	WANG et al., 2018	H2
TK01472	ARC 18597::IRGC 43299-1	XI2	WANG et al., 2018	H1
TK01473	DAN YAN NUO::IRGC 4860-1	GJ5	WANG et al., 2018	H2
TK01474	DAGPA MRAS::IRGC 62166-1	GJ1	WANG et al., 2018	H2
TK01475	MELABOH::IRGC 66597-1	XI2	WANG et al., 2018	H1
TK01478	DHANE BURWA::IRGC 10105-1	XI2	WANG et al., 2018	H9
TK01479	YAHNG LEU::IRGC 78279-1	GJ1	WANG et al., 2018	H20
TK01481	ONOY::IRGC 55418-1	GJ4-1	WANG et al., 2018	H2
TK01484	MINATANDA::IRGC 74613-1	GJ4-1	WANG et al., 2018	H2
TK01486	AC 13 (T 141)::IRGC 5456-1	XI2	WANG et al., 2018	H1
TK01487	SI HAO NDURIA::IRGC 66649-1	XI2	WANG et al., 2018	H1
TK01489	IR 5494 (BPH 1)::IRGC 24484-1	XI1	WANG et al., 2018	H1
TK01491	PRELUDE::IRGC 1790-1	GJ4-1	WANG et al., 2018	H2
TK01494	AUS 439::IRGC 29221-1	XI4	WANG et al., 2018	H5
TK01495	DAJA::IRGC 17440-1	XI2	WANG et al., 2018	H1
TK01498	M 7::IRGC 34281-1	GJ4-1	WANG et al., 2018	H2
TK01499	CALROSE 76::IRGC 34275-1	GJ4-1	WANG et al., 2018	H2
TK01500	JAO LEUANG::IRGC 65866-1	XI2	WANG et al., 2018	H1
TK01501	KOLITONDO::IRGC 66497-1	XI2	WANG et al., 2018	H1
TK01502	JOTA BITCHI 1::IRGC 77253-1	XI2	WANG et al., 2018	H5
TK01503	TRES MESES::IRGC 6464-1	GJ4-1	WANG et al., 2018	H2
TK01504	DA 7::IRGC 5809-2	XI2	WANG et al., 2018	H1
TK01506	NELI::IRGC 66603-1	XI2	WANG et al., 2018	H1
TK01507	HAWM TOONG::IRGC 48007-1	XI2	WANG et al., 2018	H1
TK01508	PULUT BARAYA::IRGC 27393-1	XI2	WANG et al., 2018	H1
TK01509	T 315::IRGC 54792-1	XI2	WANG et al., 2018	H7
TK01512	SADAJIRA 19-287::IRGC 38320-1	XI2	WANG et al., 2018	H5
TK01513	TAI 6::IRGC 69058-1	XI2	WANG et al., 2018	H1
TK01515	HNANWA::IRGC 33118-1	XI2	WANG et al., 2018	H1
TK01517	SIDIK::IRGC 66643-1	XI2	WANG et al., 2018	H1
TK01518	KOSAGI::IRGC 57692-1	GJ4-1	WANG et al., 2018	H2
TK01519	TAPANG::IRGC 13361-1	XI2	WANG et al., 2018	H1
TK01524	TEXAS PATNA::IRGC 1797-1	GJ4-1	WANG et al., 2018	H2
TK01531	PADI SEPAH::IRGC 48803-1	GJ4-1	WANG et al., 2018	H2
TK01532	KHAO PLAH LAI NAK::IRGC 65941-1	XI2	WANG et al., 2018	H1
TK01533	571::IRGC 48493-1	GJ1	WANG et al., 2018	H2
TK01534	LOMPUG::IRGC 71559-1	GJ3	WANG et al., 2018	H1
TK01535	E WAWNG::IRGC 71140-1	GJ1	WANG et al., 2018	H2
TK01538	E 2040::IRGC 67968-1	XI5	WANG et al., 2018	H1
TK01540	AGAI 1::IRGC 24532-1	XI2	WANG et al., 2018	H5
TK01543	MUKKALA BAZAL::IRGC 77279-1	XI2	WANG et al., 2018	H1
TK01546	ARC 11524::IRGC 42672-1	XI2	WANG et al., 2018	H1
TK01547	RADEN KARAMUNTING::IRGC 20098-1	XI2	WANG et al., 2018	H1
TK01548	BLUEBONNET::IRGC 1799-1	GJ4-1	WANG et al., 2018	H2
TK01549	ARC 12576::IRGC 22163-1	XI2	WANG et al., 2018	H1
TK01551	BANIKAT::IRGC 67720-1	XI2	WANG et al., 2018	H1
TK01552	ARC 14064::IRGC 41377-1	XI2	WANG et al., 2018	H1
TK01555	LONG KHI KRAI::IRGC 64490-1	XI2	WANG et al., 2018	H1
TK01556	LEUANG CHAIYAPHUM::IRGC 78266-1	XI2	WANG et al., 2018	H1
TK01557	MUTTU SAMBA::IRGC 36333-1	XI2	WANG et al., 2018	H1
TK01562	MAE MAI LUD NI::IRGC 66065-1	XI2	WANG et al., 2018	H1
TK01563	PAI CHUEH CHIU LIU::IRGC 34259-1	XI5	WANG et al., 2018	H3
TK01564	KONTOL 86::IRGC 14281-1	XI2	WANG et al., 2018	H1
TK01565	MUTA GANJE::IRGC 26744-1	XI2	WANG et al., 2018	H1
TK01566	TAKAO MOCHI::IRGC 2564-1	GJ5	WANG et al., 2018	H2
TK01572	LEUANG 28-1-87::IRGC 874-1	XI2	WANG et al., 2018	H1
TK01573	LEUANG YAI 2 B 72::IRGC 882-1	XI2	WANG et al., 2018	H15
TK01575	LAYANDABU::IRGC 25214-1	GJ4-1	WANG et al., 2018	H2
TK01578	BADAL 1163::IRGC 32796-1	XI2	WANG et al., 2018	H5
TK01579	DHOLA AMAN (LOWLAND AMAN)::IRGC 8341-1	XI2	WANG et al., 2018	H1
TK01580	THIERNO BANDE::IRGC 16009-1	XI2	WANG et al., 2018	H1
TK01582	ARC 7229::IRGC 12331-1	GJ4-2	WANG et al., 2018	H2
TK01584	ARC 6044::IRGC 12190-1	GJ4-1	WANG et al., 2018	H2
TK01588	WP 65::IRGC 36526-1	XI1	WANG et al., 2018	H1
TK01591	JANDA LAOR::IRGC 48552-1	XI2	WANG et al., 2018	H1
TK01594	MAKRO::IRGC 74763-1	XI2	WANG et al., 2018	H1
TK01595	JHODI BIRUN::IRGC 31812-1	XI2	WANG et al., 2018	H1
TK01596	KHAO KAI::IRGC 78251-1	XI2	WANG et al., 2018	H1
TK01598	LEUANG TAWNG SOOK::IRGC 24394-1	XI2	WANG et al., 2018	H1
TK01600	KETAN DONGGO::IRGC 54201-1	GJ4-1	WANG et al., 2018	H7
TK01603	SIPULUT HITAM PENDEK::IRGC 20154-1	XI2	WANG et al., 2018	H1
TK01604	SADA RUPA::IRGC 77299-1	XI2	WANG et al., 2018	H1
TK01605	KERITING TINGGI::IRGC 19972-1	XI2	WANG et al., 2018	H1
TK01607	BK 26::IRGC 45197-1	XI2	WANG et al., 2018	H1
TK01609	BHASAMANIK::IRGC 46954-1	XI2	WANG et al., 2018	H1
TK01610	WI BIR SHUN::IRGC 4602-1	XI5	WANG et al., 2018	H1
TK01611	PULUTAN::IRGC 71596-1	GJ4-1	WANG et al., 2018	H2
TK01612	HWANGJO::IRGC 55547-1	GJ5	WANG et al., 2018	H2
TK01614	BADUIE::IRGC 53715-1	XI2	WANG et al., 2018	H5
TK01616	LEUANG SAWED::IRGC 78268-1	XI2	WANG et al., 2018	H1
TK01617	ARC 18092::IRGC 42256-1	XI2	WANG et al., 2018	H1
TK01618	RTS 16::IRGC 8235-1	XI2	WANG et al., 2018	H1
TK01619	PAMAH S 18::IRGC 61322-1	XI2	WANG et al., 2018	H1
TK01620	TSAO SHENG LI 1::IRGC 1309-1	XI5	WANG et al., 2018	H3
TK01621	SAHULO FACHE SOYO::IRGC 66630-1	GJ4-1	WANG et al., 2018	H2
TK01622	H 6::IRGC 157-1	XI2	WANG et al., 2018	H1
TK01625	TIMA::IRGC 67856-1	XI5	WANG et al., 2018	H3
TK01627	DAGPA BARA::IRGC 64887-1	GJ1	WANG et al., 2018	H2
TK01628	TEXAS PATNA 49::IRGC 6077-1	GJ5	WANG et al., 2018	H2
TK01633	ASU::IRGC 62154-1	XI2	WANG et al., 2018	H2
TK01635	ARC 15088::IRGC 41934-1	XI2	WANG et al., 2018	H1
TK01638	RPA 5929 (K 45)::IRGC 33963-1	XI2	WANG et al., 2018	H1
TK01639	DA 11::IRGC 6046-1	XI2	WANG et al., 2018	H1
TK01640	WANGA BARUGULU::IRGC 52261-1	XI2	WANG et al., 2018	H1
TK01642	JC 157::IRGC 9074-1	GJ4-2	WANG et al., 2018	H14
TK01647	SIFARASI::IRGC 66644-1	GJ4-1	WANG et al., 2018	H2
TK01650	TAICHUNG 65::IRGC 79-1	GJ5	WANG et al., 2018	H2
TK01652	TAIPEI WOO CO::IRGC 112-1	XI5	WANG et al., 2018	H3
TK01653	TSAI YUAN CHON::IRGC 126-1	XI5	WANG et al., 2018	H1
TK01654	DA DAO TOU::IRGC 59499-1	GJ3	WANG et al., 2018	H2
TK01656	BA SHI ZAO::IRGC 67903-1	XI5	WANG et al., 2018	H3
TK01657	I KUNG PAO::IRGC 114-1	XI5	WANG et al., 2018	H3
TK01661	LEAD::IRGC 5805-1	XI2	WANG et al., 2018	H1
TK01669	SML AWINI::IRGC 13391-1	XI2	WANG et al., 2018	H1
TK01670	GOGOWIERIE::IRGC 14791-1	GJ4-1	WANG et al., 2018	H2
TK01671	MODDAI KARUPPAN::IRGC 15465-1	XI2	WANG et al., 2018	H1
TK01672	HUK ZO::IRGC 19760-1	GJ5	WANG et al., 2018	H2
TK01673	YONG AN HUK::IRGC 19891-1	GJ5	WANG et al., 2018	H2
TK01674	QUERO ASSAN::IRGC 28860-1	XI2	WANG et al., 2018	H1
TK01675	IRI 339::IRGC 46956-1	XI1	WANG et al., 2018	H1
TK01676	MILYANG 30::IRGC 46977-1	XI1	WANG et al., 2018	H6
TK01677	GOBYERNO::IRGC 47216-1	GJ4-1	WANG et al., 2018	H2
TK01678	MEKENZIE SMALL::IRGC 49895-1	XI2	WANG et al., 2018	H1
TK01679	ROCCA::IRGC 50351-1	GJ5	WANG et al., 2018	H2
TK01681	SOLOMON RED RICE::IRGC 50950-1	XI2	WANG et al., 2018	H1
TK01682	BAMOA A 75::IRGC 51101-1	XI2	WANG et al., 2018	H1
TK01685	SOM DIGUIME::IRGC 56751-1	XI2	WANG et al., 2018	H1
TK01686	SUWEON 295::IRGC 58368-1	GJ5	WANG et al., 2018	H2
TK01687	RANTAT::IRGC 43563-3	XI2	WANG et al., 2018	H1
TK01689	MAYAS PUTIH::IRGC 43727-2	XI2	WANG et al., 2018	H1
TK01690	JASURE AUS::IRGC 43860-1	XI4	WANG et al., 2018	H2
TK01692	JAO' HAWN MAE JAN::IRGC 44022-2	XI2	WANG et al., 2018	H1
TK01693	PADI JALAI BELA::IRGC 44084-1	GJ4-1	WANG et al., 2018	H2
TK01698	MINDANAO::IRGC 44642-2	XI2	WANG et al., 2018	H1
TK01701	WAGWAG PUTI::IRGC 44804-2	XI2	WANG et al., 2018	H1
TK01702	WAGWAG RAOIS::IRGC 44805-1	XI2	WANG et al., 2018	H1
TK01703	AUS PADDY (RED)::IRGC 44978-1	XI4	WANG et al., 2018	H5
TK01704	BAJAL::IRGC 45024-2	GJ4-2	WANG et al., 2018	H14
TK01708	CR 44-1::IRGC 45397-1	GJ4-2	WANG et al., 2018	H14
TK01709	CR 579-1-3::IRGC 45443-2	XI1	WANG et al., 2018	H6
TK01710	DADKHANI::IRGC 45454-2	XI2	WANG et al., 2018	H1
TK01711	JALADHI 1::IRGC 45858-2	GJ4-2	WANG et al., 2018	H14
TK01712	KEYA NUNIA::IRGC 46117-2	GJ4-2	WANG et al., 2018	H14
TK01713	LANJALI::IRGC 46236-2	XI2	WANG et al., 2018	H1
TK01714	MAKARANDASAIL::IRGC 46289-2	XI2	WANG et al., 2018	H1
TK01715	RANACHANDRABHOG::IRGC 46567-2	XI2	WANG et al., 2018	H5
TK01716	SATHI::IRGC 46659-1	XI4	WANG et al., 2018	H2
TK01718	CODE NO 31225::IRGC 46865-2	GJ4-2	WANG et al., 2018	H9
TK01719	AMARILLO::IRGC 47120-1	XI2	WANG et al., 2018	H1
TK01720	CADIDIT (GLUT)::IRGC 47161-1	GJ4-1	WANG et al., 2018	H2
TK01722	CHIEM NGAN::IRGC 47488-1	XI2	WANG et al., 2018	H1
TK01724	KHAO DAWK MALI TIA::IRGC 47773-2	XI2	WANG et al., 2018	H1
TK01725	GLAM::IRGC 47978-2	XI2	WANG et al., 2018	H1
TK01726	NAH MOI::IRGC 48353-2	XI2	WANG et al., 2018	H1
TK01727	SA MER::IRGC 48454-2	XI2	WANG et al., 2018	H15
TK01728	INDO NO 13030::IRGC 48630-2	XI2	WANG et al., 2018	H1
TK01729	MAS::IRGC 48758-1	GJ4-1	WANG et al., 2018	H2
TK01730	TODULI::IRGC 48942-2	XI2	WANG et al., 2018	H1
TK01737	C 28-16::IRGC 49580-1	XI2	WANG et al., 2018	H1
TK01739	KONAMANI::IRGC 49806-1	XI2	WANG et al., 2018	H1
TK01746	C 166-135::IRGC 50633-1	XI2	WANG et al., 2018	H1
TK01747	MR 136-1::IRGC 50707-1	XI5	WANG et al., 2018	H1
TK01748	MONMINEUPLEU::IRGC 50873-1	GJ4-1	WANG et al., 2018	H2
TK01750	NIRA PRIETO::IRGC 51145-1	GJ4-1	WANG et al., 2018	H2
TK01752	ARC 18533::IRGC 51756-1	XI2	WANG et al., 2018	H1
TK01753	NAPDAI::IRGC 52009-1	XI2	WANG et al., 2018	H1
TK01754	TUNAGANNAPNANG::IRGC 52046-1	XI2	WANG et al., 2018	H1
TK01755	BARAMANJ::IRGC 52067-1	XI2	WANG et al., 2018	H1
TK01757	ZINYA KOLAMBA::IRGC 52402-1	XI2	WANG et al., 2018	H1
TK01759	KOLAMBA::IRGC 52456-1	XI4	WANG et al., 2018	H2
TK01761	SELHI::IRGC 52760-1	XI2	WANG et al., 2018	H1
TK01763	DINORADO::IRGC 52893-1	GJ4-1	WANG et al., 2018	H2
TK01764	MACAPAGAL::IRGC 52927-1	XI2	WANG et al., 2018	H1
TK01765	CULALANSI::IRGC 53109-1	XI2	WANG et al., 2018	H1
TK01766	KINTOMAN (TOD DOY)::IRGC 53146-1	GJ4-1	WANG et al., 2018	H2
TK01767	KANPURI::IRGC 53278-1	XI4	WANG et al., 2018	H2
TK01768	VANKALI::IRGC 53339-1	GJ4-1	WANG et al., 2018	H7
TK01769	BINNAFUL::IRGC 53479-1	XI4	WANG et al., 2018	H2
TK01770	BOTESHSHORE::IRGC 53484-1	XI4	WANG et al., 2018	H12
TK01773	ARC 15480::IRGC 53799-1	XI2	WANG et al., 2018	H1
TK01774	SIRHANTI::IRGC 53930-1	XI4	WANG et al., 2018	H5
TK01775	IC 25690::IRGC 53973-1	GJ1	WANG et al., 2018	H2
TK01776	BALU PRIA::IRGC 54158-1	GJ4-1	WANG et al., 2018	H7
TK01777	PADI HEDENG (REKET HEDENG)::IRGC 54266-1	GJ4-1	WANG et al., 2018	H7
TK01778	K 15591-4::IRGC 55043-1	XI2	WANG et al., 2018	H1
TK01780	A 69-1::IRGC 55305-1	XI2	WANG et al., 2018	H7
TK01781	OYAK PAKANG::IRGC 55422-1	XI2	WANG et al., 2018	H1
TK01782	IR 3839-1::IRGC 55946-1	XI2	WANG et al., 2018	H1
TK01783	XINTUAN HEI GU::IRGC 56159-1	GJ5	WANG et al., 2018	H2
TK01789	HOE PHAR THAE::IRGC 57907-1	XI2	WANG et al., 2018	H1
TK01790	KYUN TAW SEIN::IRGC 58072-1	XI2	WANG et al., 2018	H1
TK01793	SHWE SABA::IRGC 58206-1	XI2	WANG et al., 2018	H1
TK01798	NULI::IRGC 58824-1	XI2	WANG et al., 2018	H5
TK01799	KUSUM KATIKI::IRGC 59099-1	XI2	WANG et al., 2018	H1
TK01800	RATO BASMATI::IRGC 59205-1	GJ4-2	WANG et al., 2018	H14
TK01803	HONG PI NUO::IRGC 59638-1	GJ3	WANG et al., 2018	H45
TK01804	LANG QIAN CHE::IRGC 59730-1	XI5	WANG et al., 2018	H3
TK01807	36037-1::IRGC 60177-2	GJ5	WANG et al., 2018	H2
TK01809	CHAN THANH HOA::IRGC 60647-1	XI2	WANG et al., 2018	H1
TK01812	MALCHI::IRGC 61004-1	XI4	WANG et al., 2018	H2
TK01813	PANDRI PAREWA::IRGC 61030-1	XI4	WANG et al., 2018	H2
TK01814	SUGARKAND::IRGC 61059-1	XI4	WANG et al., 2018	H1
TK01815	BOKDEL::IRGC 61085-1	XI2	WANG et al., 2018	H1
TK01818	UPRH 31::IRGC 61503-1	XI4	WANG et al., 2018	H1
TK01819	UPRH 58::IRGC 61525-1	XI4	WANG et al., 2018	H1
TK01820	UPRH 197::IRGC 61641-1	XI4	WANG et al., 2018	H2
TK01822	CHOBO::IRGC 61930-1	GJ4-2	WANG et al., 2018	H2
TK01823	JADO::IRGC 61966-1	GJ4-2	WANG et al., 2018	H2
TK01824	LATIJHABAR::IRGC 61991-1	XI4	WANG et al., 2018	H5
TK01825	GAM PERNG::IRGC 62135-1	XI2	WANG et al., 2018	H1
TK01828	NCS 603 B::IRGC 62377-1	XI1	WANG et al., 2018	H1
TK01829	NCS 745::IRGC 62466-1	XI2	WANG et al., 2018	H5
TK01830	NCS 771 A::IRGC 62483-1	XI2	WANG et al., 2018	H1
TK01831	NCS 809 A::IRGC 62502-1	XI2	WANG et al., 2018	H1
TK01832	NCS 830::IRGC 62518-1	XI2	WANG et al., 2018	H1
TK01833	NCS 901 A::IRGC 62568-1	XI2	WANG et al., 2018	H1
TK01834	GONG SHE 9::IRGC 62693-1	GJ3	WANG et al., 2018	H2
TK01835	MA SHE 8::IRGC 62750-1	GJ5	WANG et al., 2018	H2
TK01836	PL 3165::IRGC 62827-1	GJ5	WANG et al., 2018	H2
TK01837	B 3913 B 16-20 ST 28::IRGC 63099-1	XI2	WANG et al., 2018	H6
TK01838	EX WUKARI (WILD)::IRGC 63214-1	XI2	WANG et al., 2018	H1
TK01839	MANYALOJOPOIHUN::IRGC 63350-1	GJ4-1	WANG et al., 2018	H2
TK01840	WULE DASIMA::IRGC 63450-1	GJ4-1	WANG et al., 2018	H2
TK01841	JIN HUA 258::IRGC 63670-1	XI5	WANG et al., 2018	H3
TK01843	F 478::IRGC 63882-1	XI2	WANG et al., 2018	H8
TK01844	DERAWA::IRGC 64106-1	XI2	WANG et al., 2018	H1
TK01845	BURI BURING::IRGC 64174-1	GJ4-1	WANG et al., 2018	H2
TK01846	E NAWN KHAO::IRGC 64293-1	XI2	WANG et al., 2018	H1
TK01847	GASET BOW::IRGC 64316-1	XI2	WANG et al., 2018	H1
TK01848	KHAO' PAWM::IRGC 64416-2	XI2	WANG et al., 2018	H1
TK01849	NIAW KHIAW NGOO::IRGC 64563-1	XI2	WANG et al., 2018	H1
TK01850	OB CHUEY::IRGC 64568-1	XI2	WANG et al., 2018	H1
TK01851	QUAHNG LUANG::IRGC 64609-2	XI2	WANG et al., 2018	H1
TK01852	SIA MOO::IRGC 64629-1	XI2	WANG et al., 2018	H1
TK01853	KOCHUM::IRGC 64906-1	XI5	WANG et al., 2018	H2
TK01855	CHING LIU::IRGC 65018-1	XI2	WANG et al., 2018	H1
TK01856	TAIPEI 167::IRGC 65371-1	GJ4-2	WANG et al., 2018	H2
TK01857	CN 1067::IRGC 65680-1	GJ5	WANG et al., 2018	H2
TK01858	BAHN DAENG::IRGC 65771-1	XI2	WANG et al., 2018	H1
TK01859	KHAO' NOK 4::IRGC 65932-1	XI2	WANG et al., 2018	H1
TK01860	KHAO YAI GUANG::IRGC 65972-1	XI2	WANG et al., 2018	H15
TK01861	LEUANG MAI::IRGC 66019-2	XI2	WANG et al., 2018	H1
TK01862	GORA DHAN 2::IRGC 66269-1	XI4	WANG et al., 2018	H2
TK01864	SOSSOKA::IRGC 66478-1	XI2	WANG et al., 2018	H1
TK01865	DAW 85::IRGC 66704-1	XI2	WANG et al., 2018	H1
TK01867	ZUIHOU::IRGC 66982-1	GJ5	WANG et al., 2018	H2
TK01869	MEI LIU ZAO 5::IRGC 67231-1	XI5	WANG et al., 2018	H1
TK01870	QING TAI AI::IRGC 67273-1	XI2	WANG et al., 2018	H3
TK01871	SHUANG BAI AI 2::IRGC 67309-1	XI5	WANG et al., 2018	H1
TK01872	YI LI ZHONG::IRGC 67382-1	XI2	WANG et al., 2018	H3
TK01873	CHUNDI::IRGC 67486-1	XI4	WANG et al., 2018	H1
TK01874	NAKPUI::IRGC 67594-1	GJ4-1	WANG et al., 2018	H2
TK01875	HERATH BANDA::IRGC 67630-1	XI2	WANG et al., 2018	H5
TK01876	CHHOTI MASHINO::IRGC 67830-1	GJ4-2	WANG et al., 2018	H2
TK01879	GAO JIAO YING GAN ZHAN::IRGC 68053-1	XI2	WANG et al., 2018	H8
TK01880	L 10595::IRGC 68109-1	XI2	WANG et al., 2018	H1
TK01883	AMBOHIMANDAY::IRGC 68330-1	XI4	WANG et al., 2018	H2
TK01884	BENGALI VAKAHANA 1448::IRGC 68370-1	GJ4-1	WANG et al., 2018	H2
TK01885	BORIZINA 640::IRGC 68382-1	XI2	WANG et al., 2018	H1
TK01886	FOFFI::IRGC 68438-1	XI2	WANG et al., 2018	H1
TK01887	MENAHARA 505::IRGC 68709-1	XI2	WANG et al., 2018	H1
TK01888	NS 1515::IRGC 68947-1	XI2	WANG et al., 2018	H1
TK01889	P 335::IRGC 69001-1	GJ4-2	WANG et al., 2018	H14
TK01890	VARY LAVA DE BOLOGNE::IRGC 69101-1	XI2	WANG et al., 2018	H1
TK01891	AUS 78-125::IRGC 69464-1	XI2	WANG et al., 2018	H1
TK01893	MAMA TABALI::IRGC 69720-1	XI2	WANG et al., 2018	H1
TK01894	MBEIMBEIHUN::IRGC 69730-1	XI2	WANG et al., 2018	H1
TK01895	N'YA NOFF::IRGC 69749-1	XI2	WANG et al., 2018	H1
TK01896	CANLUBANG::IRGC 69816-1	GJ3	WANG et al., 2018	H13
TK01897	VARIRANGAHY::IRGC 69897-1	GJ4-1	WANG et al., 2018	H7
TK01899	TSIPALA MENAHAR::IRGC 69979-1	XI2	WANG et al., 2018	H1
TK01900	DU GEN CHUAN::IRGC 70083-1	XI5	WANG et al., 2018	H1
TK01901	E ZI 100::IRGC 70192-1	XI2	WANG et al., 2018	H6
TK01902	FAN WU::IRGC 70245-1	XI2	WANG et al., 2018	H1
TK01903	JIE CAO ZHAN::IRGC 70305-1	XI5	WANG et al., 2018	H3
TK01904	MAO ZHA NUO::IRGC 70335-1	GJ5	WANG et al., 2018	H13
TK01905	QUN XUAN ZAO::IRGC 70371-1	XI5	WANG et al., 2018	H1
TK01906	78 XUAN WU::IRGC 70475-1	XI5	WANG et al., 2018	H3
TK01909	ASFALA::IRGC 70650-1	XI2	WANG et al., 2018	H1
TK01910	KIKUBA::IRGC 70722-1	XI2	WANG et al., 2018	H1
TK01911	KARILETYONE::IRGC 70745-1	XI2	WANG et al., 2018	H3
TK01912	LETYONE::IRGC 70753-1	XI2	WANG et al., 2018	H3
TK01913	PAKISTANHMWE::IRGC 70763-1	XI2	WANG et al., 2018	H1
TK01914	BHONDU PAREWA::IRGC 70802-3	XI2	WANG et al., 2018	H1
TK01915	HANSRAJ::IRGC 70836-3	GJ4-2	WANG et al., 2018	H14
TK01917	MUNJI::IRGC 70928-1	GJ5	WANG et al., 2018	H2
TK01921	KHAO NAHNG PRUNG::IRGC 71220-1	XI2	WANG et al., 2018	H1
TK01922	MUAY::IRGC 71318-1	XI2	WANG et al., 2018	H1
TK01925	PUEY TAW::IRGC 71405-1	XI2	WANG et al., 2018	H1
TK01933	DA LI BAI 63::IRGC 72016-1	XI5	WANG et al., 2018	H3
TK01939	MA WEI ZHAN::IRGC 72220-1	XI5	WANG et al., 2018	H3
TK01942	AN NAN ZAO::IRGC 72576-1	XI5	WANG et al., 2018	H3
TK01943	LIU TIAO XIAN::IRGC 72758-1	XI5	WANG et al., 2018	H3
TK01944	TIAN DAO DAO::IRGC 72837-1	XI5	WANG et al., 2018	H3
TK01945	IR 4683-54-2::IRGC 72992-1	XI1	WANG et al., 2018	H1
TK01947	C 722323::IRGC 73147-1	GJ5	WANG et al., 2018	H2
TK01949	LOC TRANG MUON::IRGC 73216-1	XI2	WANG et al., 2018	H1
TK01953	CEMPO TURI::IRGC 73667-1	XI2	WANG et al., 2018	H1
TK01954	KOMPIT::IRGC 73716-1	GJ4-1	WANG et al., 2018	H2
TK01956	SULUS BALOK::IRGC 73862-1	GJ4-1	WANG et al., 2018	H2
TK01957	DUAN SHEN ZI::IRGC 73962-1	GJ5	WANG et al., 2018	H2
TK01958	YU HE HONG::IRGC 74266-1	XI2	WANG et al., 2018	H1
TK01959	ESCONDE CACHO::IRGC 74305-1	XI2	WANG et al., 2018	H1
TK01960	IB 11::IRGC 74420-2	XI2	WANG et al., 2018	H1
TK01962	DILBAKSH::IRGC 74738-1	XI2	WANG et al., 2018	H1
TK01963	GI TAH::IRGC 74883-1	XI2	WANG et al., 2018	H1
TK01964	KHAO' NAN::IRGC 74981-1	GJ1	WANG et al., 2018	H2
TK01965	SAWK GAM MAH::IRGC 75159-1	XI2	WANG et al., 2018	H1
TK01966	YAH TOW::IRGC 75191-1	XI2	WANG et al., 2018	H1
TK01967	GILINGAN MARANGRAS::IRGC 75213-1	GJ4-1	WANG et al., 2018	H2
TK01968	PEI ZAO 15::IRGC 75247-1	GJ5	WANG et al., 2018	H2
TK01969	KONG KHSACH BANG KATT::IRGC 75350-1	XI2	WANG et al., 2018	H1
TK01970	KUNJUKUNJU::IRGC 75448-1	XI5	WANG et al., 2018	H5
TK01971	KAMPTI::IRGC 75626-1	XI2	WANG et al., 2018	H1
TK01972	MOUI SAMBA::IRGC 75751-1	XI1	WANG et al., 2018	H1
TK01974	I 814::IRGC 76028-1	XI5	WANG et al., 2018	H3
TK01975	BWANGA MOUI::IRGC 76262-1	GJ4-1	WANG et al., 2018	H2
TK01977	MI GU::IRGC 76687-1	XI5	WANG et al., 2018	H3
TK01979	SAN BAO GU::IRGC 76732-1	XI2	WANG et al., 2018	H3
TK01980	XIA HONG GU::IRGC 76803-1	XI5	WANG et al., 2018	H3
TK01982	DAW LUEY 4-3::IRGC 76929-1	XI2	WANG et al., 2018	H1
TK01983	PUANG MAHLAI KHAO::IRGC 76959-1	XI2	WANG et al., 2018	H1
TK01984	PORONG::IRGC 76983-1	XI1	WANG et al., 2018	H1
TK01985	KHAO SETTI::IRGC 77084-1	XI2	WANG et al., 2018	H1
TK01986	GUANG XUAN LIU HAO::IRGC 77341-1	XI5	WANG et al., 2018	H3
TK01987	TANG DU GU::IRGC 77400-1	XI2	WANG et al., 2018	H1
TK01988	SHYAMJIRA::IRGC 77522-3	XI2	WANG et al., 2018	H1
TK01990	NOINJO::IRGC 77669-1	GJ5	WANG et al., 2018	H2
TK01992	MAMORIAKA::IRGC 77867-1	XI2	WANG et al., 2018	H1
TK01993	IR 19661-364-1-2-3::IRGC 78061-1	XI1	WANG et al., 2018	H1
TK01995	KERIBAREFOR::IRGC 78454-1	XI2	WANG et al., 2018	H1
TK01996	BLAU BLA::IRGC 78460-1	GJ3	WANG et al., 2018	H44
TK01999	TAISEN GLUTINOUS YU 1157::IRGC 78750-1	XI1	WANG et al., 2018	H1
TK02001	KALINDIG::IRGC 78968-1	GJ4-1	WANG et al., 2018	H2
TK02002	TUI (KIDAYAN)::IRGC 79058-1	XI2	WANG et al., 2018	H1
TK02003	DAMNOEUB KAUN KHMOM::IRGC 79159-1	XI2	WANG et al., 2018	H1
TK02005	GYEONGSAN 1::IRGC 79404-1	GJ5	WANG et al., 2018	H2
TK02006	TANALA::IRGC 79467-1	GJ4-1	WANG et al., 2018	H2
TK02007	PADI HANGIR::IRGC 79507-1	GJ4-1	WANG et al., 2018	H2
TK02008	YAN ZHAN::IRGC 79740-1	XI5	WANG et al., 2018	H3
TK02011	EX AUBERGE::IRGC 79898-3	XI5	WANG et al., 2018	H1
TK02013	ACEH (SELECTION)::IRGC 80233-1	XI2	WANG et al., 2018	H1
TK02014	CHAO MEO::IRGC 80273-1	GJ1	WANG et al., 2018	H2
TK02015	P T Q QINDONAAL::IRGC 80410-1	GJ4-1	WANG et al., 2018	H2
TK02016	GAO JIAO HONG::IRGC 80920-1	XI5	WANG et al., 2018	H3
TK02017	KHMAO KDET::IRGC 81278-1	XI2	WANG et al., 2018	H1
TK02018	NEANG AN::IRGC 81315-1	XI2	WANG et al., 2018	H1
TK02019	NOU::IRGC 81352-1	XI2	WANG et al., 2018	H1
TK02020	SAMBOK ANGKRANG::IRGC 81375-1	XI2	WANG et al., 2018	H1
TK02021	SAR SIEM::IRGC 81386-2	XI2	WANG et al., 2018	H1
TK02023	LEMAK RUSA::IRGC 81486-1	XI2	WANG et al., 2018	H1
TK02024	LIMA::IRGC 81487-1	XI2	WANG et al., 2018	H1
TK02025	SHAN KAUK HNYIN::IRGC 81656-1	XI2	WANG et al., 2018	H1
TK02026	ADUKKAN::IRGC 81783-1	XI2	WANG et al., 2018	H5
TK02027	HUA 24::IRGC 82127-1	GJ5	WANG et al., 2018	H2
TK02028	KUL REUSEI::IRGC 82308-1	XI2	WANG et al., 2018	H1
TK02029	LIJIAN 942::IRGC 82399-1	GJ5	WANG et al., 2018	H2
TK02030	YERI BUTUKA::IRGC 82591-1	XI4	WANG et al., 2018	H5
TK02032	PULUT MAS::IRGC 82676-1	GJ4-1	WANG et al., 2018	H2
TK02033	NIA::IRGC 82728-1	GJ1	WANG et al., 2018	H2
TK02034	KASIGNAYAN::IRGC 82788-1	GJ4-1	WANG et al., 2018	H2
TK02035	YOI::IRGC 82855-1	GJ1	WANG et al., 2018	H2
TK02037	1146::IRGC 83068-1	XI2	WANG et al., 2018	H1
TK02038	SARIN TSIPALA::IRGC 83154-1	XI2	WANG et al., 2018	H1
TK02039	KASHA::IRGC 83865-1	GJ4-2	WANG et al., 2018	H9
TK02041	SAMRONG 2::IRGC 83951-1	XI2	WANG et al., 2018	H1
TK02042	SOK SOV::IRGC 83966-1	XI2	WANG et al., 2018	H1
TK02043	PARAI JALEY MASIK::IRGC 84215-1	GJ4-1	WANG et al., 2018	H2
TK02044	OVIBENAMPOTAKA + OVIBE + MAKALIOKA::IRGC 84756-1	XI2	WANG et al., 2018	H1
TK02046	MON LAI::IRGC 85857-1	GJ1	WANG et al., 2018	H2
TK02049	PERUBAK LUEY::IRGC 86436-1	XI2	WANG et al., 2018	H1
TK02050	MANSARA DHAN::IRGC 86940-1	XI4	WANG et al., 2018	H2
TK02051	HATEA::IRGC 86973-1	XI4	WANG et al., 2018	H5
TK02053	GINAYANGGANG::IRGC 87131-1	GJ4-1	WANG et al., 2018	H2
TK02054	AM BEUS::IRGC 87189-1	XI2	WANG et al., 2018	H1
TK02058	SETYA::IRGC 88654-1	XI4	WANG et al., 2018	H5
TK02059	BAO DAM::IRGC 89352-1	XI5	WANG et al., 2018	H1
TK02060	CHAO DO::IRGC 89430-1	XI2	WANG et al., 2018	H1
TK02061	CHAO KHAW NYAO::IRGC 89460-1	XI2	WANG et al., 2018	H1
TK02062	EA POUAK::IRGC 89748-1	XI2	WANG et al., 2018	H1
TK02068	TAM::IRGC 92253-1	XI2	WANG et al., 2018	H1
TK02069	TOUN::IRGC 92291-2	XI2	WANG et al., 2018	H1
TK02070	WUGU::IRGC 93479-1	XI5	WANG et al., 2018	H3
TK02072	PINAHULA::IRGC 93937-1	GJ4-1	WANG et al., 2018	H2
TK02073	BANGKOUY::IRGC 94037-1	XI2	WANG et al., 2018	H1
TK02075	A MOUK::IRGC 94474-1	GJ1	WANG et al., 2018	H2
TK02076	BAN BONG::IRGC 94565-1	GJ1	WANG et al., 2018	H2
TK02077	DON::IRGC 95117-1	GJ1	WANG et al., 2018	H2
TK02078	EA KHAW NGAN::IRGC 95176-2	XI2	WANG et al., 2018	H1
TK02079	NYAE::IRGC 95302-1	GJ1	WANG et al., 2018	H2
TK02080	KON SIM::IRGC 95626-1	GJ1	WANG et al., 2018	H2
TK02082	BATIBATIKAN::IRGC 96098-1	GJ4-1	WANG et al., 2018	H2
TK02084	MAGU::IRGC 97027-1	XI2	WANG et al., 2018	H1
TK02085	RAMADITRA::IRGC 97124-1	GJ4-1	WANG et al., 2018	H2
TK02086	SALAZANA::IRGC 97219-1	GJ4-1	WANG et al., 2018	H2
TK02093	SABALINE::IRGC 98059-1	XI2	WANG et al., 2018	H1
TK02094	LG 10178::IRGC 98526-1	XI2	WANG et al., 2018	H1
TK02096	LG 9274::IRGC 98715-1	XI2	WANG et al., 2018	H1
TK02097	SAM SI::IRGC 99020-1	XI2	WANG et al., 2018	H1
TK02098	TA SENG::IRGC 99176-1	GJ1	WANG et al., 2018	H2
TK02099	VOK::IRGC 99831-1	GJ1	WANG et al., 2018	H2
TK02102	DOK HIEN NOI::IRGC 107021-1	GJ1	WANG et al., 2018	H2
TK02104	KHAO::IRGC 107359-1	GJ1	WANG et al., 2018	H2
TK02105	LAB::IRGC 107468-1	GJ1	WANG et al., 2018	H2
TK02107	LOUK NOK::IRGC 107599-1	GJ1	WANG et al., 2018	H2
TK02108	MAK KHEUA KANG::IRGC 107712-1	GJ1	WANG et al., 2018	H2
TK02110	NASAENG::IRGC 107818-1	XI2	WANG et al., 2018	H1
TK02117	COLOMBIA XXI::G1	XI4	WANG et al., 2018	H1
TK02118	IET 14720::IRTP 23179-G1	GJ4-2	WANG et al., 2018	H2
TK02119	CYPRESS::IRTP 19532-G1	GJ4-1	WANG et al., 2018	H2
TK02121	ANGIFOTSY 685::GERVEX 4717-C1	XI2	WANG et al., 2018	H1
TK02122	BOTOHAVANA 139::GERVEX 8237-C1	XI2	WANG et al., 2018	H1
TK02123	CICA 8::C1	XI1	WANG et al., 2018	H1
TK02125	DANAU LAUT TAWAR::C1	XI2	WANG et al., 2018	H1
TK02126	IR 19746-28-2-2::IRGC 78072-C1	XI2	WANG et al., 2018	H6
TK02129	IR 57924-24::IRTP 16675-C1	XI2	WANG et al., 2018	H1
TK02130	KOGONI 91-1::C1	XI2	WANG et al., 2018	H1
TK02131	MAMORIAKA 114::GERVEX 5176-C1	XI2	WANG et al., 2018	H1
TK02132	NONA BOKRA::IRGC 22710-C1	XI2	WANG et al., 2018	H1
TK02133	SAHEL 108::C1	XI1	WANG et al., 2018	H1
TK02134	SALUMPIKIT::IRTP 4777-C1	XI2	WANG et al., 2018	H1
TK02135	SEBERANG MR 77::C1	XI1	WANG et al., 2018	H1
TK02137	SONA::IRGC 26971-C1	XI1	WANG et al., 2018	H1
TK02139	TSIPALA MENA 626::GERVEX 5392-C1	XI2	WANG et al., 2018	H1
TK02140	UPL RI 7::IRTP 9897-C1	XI2	WANG et al., 2018	H1
TK02141	VARY LAVA DE MAROVATO::GERVEX 8396-C1	XI2	WANG et al., 2018	H1
TK02142	WAS 170-B-B-1-1::C1	XI2	WANG et al., 2018	H1
TK02143	WAS 174-B-3-5::C1	XI2	WANG et al., 2018	H1
TK02144	WAS 198-B-3-1-3::C1	XI1	WANG et al., 2018	H1
TK02147	WAS 21-B-B-20-4-3-3::C1	XI1	WANG et al., 2018	H6
TK02148	WAS 33-B-B-15-1-4-5::C1	XI1	WANG et al., 2018	H6
TK02149	62667::C1	GJ4-1	WANG et al., 2018	H2
TK02150	BODA 148-3::GERVEX 8258-C1	GJ4-1	WANG et al., 2018	H2
TK02151	CIRAD 358::C1	GJ1	WANG et al., 2018	H2
TK02152	CIRAD 403::GERVEX 9039-C1	GJ4-1	WANG et al., 2018	H2
TK02153	CNA 7\BO\1\1>33-13-6-1::C1	GJ4-1	WANG et al., 2018	H2
TK02154	CT 13582-15-5-M::C1	GJ4-1	WANG et al., 2018	H2
TK02155	DINORADO::IRTP 12568-C1	GJ4-1	WANG et al., 2018	H2
TK02156	GOGO::IRGC 43390-C1	GJ4-1	WANG et al., 2018	H2
TK02157	IR 63380-16::C1	GJ4-1	WANG et al., 2018	H26
TK02159	IR 71525-19-1-1::C1	GJ4-1	WANG et al., 2018	H2
TK02160	IRAT 104::C1	GJ4-1	WANG et al., 2018	H2
TK02161	IRAT 335::C1	GJ4-1	WANG et al., 2018	H1
TK02163	MITSANGANAHIJERY::GERVEX 8316-C1	GJ4-1	WANG et al., 2018	H2
TK02164	VARY LAVA 90::GERVEX 8254-C1	GJ4-1	WANG et al., 2018	H2
TK02165	IR 71524-44-1-1::C1	GJ4-1	WANG et al., 2018	H2
TK02166	RIZZOTTO 51/1::GERVEX 50-C1	GJ4-1	WANG et al., 2018	H2
TK02167	RIBE 253::GERVEX 54-C1	GJ4-1	WANG et al., 2018	H2
TK02170	LOMELLINO::GERVEX 83-C1	GJ5	WANG et al., 2018	H2
TK02171	GOLFO::GERVEX 118-C1	GJ4-1	WANG et al., 2018	H2
TK02174	SMERALDO::GERVEX 138-C1	GJ4-1	WANG et al., 2018	H2
TK02175	79 UPLA::GERVEX 154-C1	GJ4-1	WANG et al., 2018	H2
TK02176	91 UPLA::GERVEX 155-C1	GJ4-1	WANG et al., 2018	H2
TK02177	75 UPLA::GERVEX 161-C1	GJ4-1	WANG et al., 2018	H2
TK02178	104 UPLA::GERVEX 167-C1	GJ4-1	WANG et al., 2018	H2
TK02179	32 UPLA::GERVEX 176-C1	GJ4-1	WANG et al., 2018	H2
TK02181	ORIONE::GERVEX 333-C1	XI2	WANG et al., 2018	H1
TK02182	DAWN CI 9534::GERVEX 481-C1	XI4	WANG et al., 2018	H2
TK02183	GOOLARAH::GERVEX 500-C1	GJ4-1	WANG et al., 2018	H2
TK02184	PELDE::GERVEX 502-C1	GJ4-1	WANG et al., 2018	H2
TK02186	FRANCES::GERVEX 527-C1	GJ5	WANG et al., 2018	H2
TK02187	MARENY::GERVEX 535-C1	GJ4-1	WANG et al., 2018	H2
TK02188	SHSS 53::GERVEX 550-C1	GJ4-1	WANG et al., 2018	H2
TK02189	ULLAL::GERVEX 556-C1	GJ4-1	WANG et al., 2018	H2
TK02190	FLIPPER::GERVEX 597-C1	GJ4-1	WANG et al., 2018	H2
TK02191	BLUE BONNET::GERVEX 669-C1	GJ4-1	WANG et al., 2018	H2
TK02192	THAIPERLA::GERVEX 696-C1	GJ5	WANG et al., 2018	H2
TK02193	CAMPINO::GERVEX 824-C1	GJ5	WANG et al., 2018	H2
TK02194	CHIPKA::GERVEX 837-C1	GJ5	WANG et al., 2018	H2
TK02195	FAMILIA 181::GERVEX 901-C1	GJ4-1	WANG et al., 2018	H2
TK02198	MUGA::GERVEX 1099-C1	GJ4-1	WANG et al., 2018	H2
TK02199	OTA::GERVEX 1145-C1	GJ4-1	WANG et al., 2018	H2
TK02200	PLOVDIV 24::GERVEX 1168-C1	GJ5	WANG et al., 2018	H2
TK02202	S 102/2::GERVEX 1251-C1	GJ5	WANG et al., 2018	H2
TK02203	SAFARI::GERVEX 1256-C1	GJ4-1	WANG et al., 2018	H2
TK02205	SANGHAI::GERVEX 1264-C1	GJ5	WANG et al., 2018	H2
TK02209	TOPAZIO::GERVEX 1332-C1	GJ5	WANG et al., 2018	H2
TK02211	KULON::GERVEX 1473-C1	GJ4-1	WANG et al., 2018	H2
TK02212	CT 23::GERVEX 1488-C1	GJ4-1	WANG et al., 2018	H2
TK02213	CT 36::GERVEX 1489-C1	GJ4-1	WANG et al., 2018	H2
TK02214	CNA 4081::GERVEX 1494-C1	XI1	WANG et al., 2018	H1
TK02215	YRM 6-2::GERVEX 1508-C1	GJ4-1	WANG et al., 2018	H2
TK02216	CALENDAL::GERVEX 1516-C1	GJ4-1	WANG et al., 2018	H2
TK02217	ARLESIENNE::GERVEX 1530-C1	GJ4-1	WANG et al., 2018	H2
TK02219	A 201::GERVEX 1638-C1	GJ4-1	WANG et al., 2018	H2
TK02220	DELLMONT::GERVEX 1647-C1	GJ4-1	WANG et al., 2018	H2
TK02221	GLADIO::GERVEX 1652-C1	GJ4-1	WANG et al., 2018	H2
TK02222	L 205::GERVEX 1659-C1	GJ4-1	WANG et al., 2018	H2
TK02223	LUXOR::GERVEX 1662-C1	GJ4-1	WANG et al., 2018	H2
TK02225	REXMONT::GERVEX 1669-C1	GJ4-1	WANG et al., 2018	H2
TK02230	SAKHA 102::GERVEX 1687-C1	GJ5	WANG et al., 2018	H2
TK02233	CHHOTE DHAN::IRGC 58930-1	GJ4-2	WANG et al., 2018	H2
TK02234	KATY::IRGC 77140-1	GJ4-1	WANG et al., 2018	H2
TK02236	KAMJA::IRGC 62171-1	GJ1	WANG et al., 2018	H2
TK02237	URAIBOOL::IRGC 52785-1	XI2	WANG et al., 2018	H1
TK02238	BATU::IRGC 71508-1	XI2	WANG et al., 2018	H1
TK02239	ARC 11867::IRGC 40978-1	XI2	WANG et al., 2018	H1
TK02240	BHADOIA 303::IRGC 6588-1	XI4	WANG et al., 2018	H5
TK02241	REXARK ROGUE::IRGC 1972-1	GJ4-1	WANG et al., 2018	H2
TK02243	JC 1::IRGC 9091-1	GJ4-2	WANG et al., 2018	H2
TK02244	KURULU WEE (WHITE)::IRGC 66518-1	XI4	WANG et al., 2018	H1
TK02246	MENTIK TJERE BELUT::IRGC 18254-1	XI2	WANG et al., 2018	H1
TK02253	68-2::IRGC 14546-1	GJ5	WANG et al., 2018	H2
TK02257	NACHIN ER 12::IRGC 14146-1	XI2	WANG et al., 2018	H1
TK02259	JABOR SAIL::IRGC 66831-1	XI4	WANG et al., 2018	H2
TK02260	FEI GAI 122::IRGC 63599-1	XI5	WANG et al., 2018	H6
TK02261	BOCAO::IRGC 50384-1	GJ4-1	WANG et al., 2018	H2
TK02263	TEBONNET::IRGC 66760-1	GJ4-1	WANG et al., 2018	H2
TK02264	PIKTO MAMAS::IRGC 18487-1	GJ4-1	WANG et al., 2018	H7
TK02265	498-2A BR 8::IRGC 5891-1	XI2	WANG et al., 2018	H1
TK02269	CHAW GAM PRUED::IRGC 71103-1	XI2	WANG et al., 2018	H1
TK02272	NAM SA GUI 19::IRGC 11462-1	XI2	WANG et al., 2018	H1
TK02273	KUNENG::IRGC 71545-1	XI2	WANG et al., 2018	H1
TK02275	PUILLIPINA KATARI::IRGC 77293-1	XI2	WANG et al., 2018	H1
TK02276	MANDASHERPO::IRGC 64913-1	GJ1	WANG et al., 2018	H2
TK02277	OS 4::IRGC 11335-1	GJ4-1	WANG et al., 2018	H2
TK02278	NG KARAN DE::IRGC 43489-1	XI2	WANG et al., 2018	H1
TK02280	SERENDAH SUNGAI DUA 25::IRGC 13892-1	XI2	WANG et al., 2018	H1
TK02281	KEERIPALA CHILL PADDY::IRGC 49790-1	XI2	WANG et al., 2018	H1
TK02282	LARHA MUGAD::IRGC 52339-1	XI2	WANG et al., 2018	H33
TK02283	ES 21::IRGC 56171-1	XI2	WANG et al., 2018	H1
TK02284	KHAU TRA BONG::IRGC 78342-1	GJ1	WANG et al., 2018	H2
TK02285	DAM::IRGC 23710-1	GJ1	WANG et al., 2018	H2
TK02286	ARC 11901::IRGC 21727-1	XI2	WANG et al., 2018	H1
TK02287	MAKALIOKA STANDARD::IRGC 12768-1	XI2	WANG et al., 2018	H1
TK02288	BUE GA WA::IRGC 60824-1	GJ1	WANG et al., 2018	H2
TK02290	BANJANG::IRGC 44069-1	GJ4-1	WANG et al., 2018	H2
TK02292	Na souan::IRGC 11889-1	XI2	WANG et al., 2018	H1
TK02293	PAI YI PING::IRGC 1368-1	XI5	WANG et al., 2018	H3
TK02296	CO 19::IRGC 5905-1	XI2	WANG et al., 2018	H1
TK02297	CP 231::IRGC 34018-1	GJ4-1	WANG et al., 2018	H2
TK02298	YA THAY SAN::IRGC 58245-1	XI2	WANG et al., 2018	H1
TK02299	SITORU::IRGC 66669-1	GJ4-1	WANG et al., 2018	H2
TK02302	NEP HOA VANG::IRGC 40748-2	GJ5	WANG et al., 2018	H1
TK02303	YEBAWYIN::IRGC 33885-1	XI2	WANG et al., 2018	H1
TK02304	BALASURIYA A::IRGC 66509-1	XI2	WANG et al., 2018	H1
TK02309	KUTAI PAYA::IRGC 19528-1	XI2	WANG et al., 2018	H1
TK02313	SD 120 SELN (CI 12320)::IRGC 1667-1	GJ4-1	WANG et al., 2018	H2
TK02316	NORIN 6::IRGC 2633-1	GJ5	WANG et al., 2018	H2
TK02318	MOROFIN::IRGC 56698-1	GJ4-1	WANG et al., 2018	H2
TK02320	SUP BLUE ROSE::IRGC 1739-1	GJ4-1	WANG et al., 2018	H2
TK02321	LEUANG AWN::IRGC 48257-1	XI2	WANG et al., 2018	H1
TK02322	LALSAITA::IRGC 43915-1	XI4	WANG et al., 2018	H2
TK02323	KATUNG::IRGC 71536-1	XI2	WANG et al., 2018	H1
TK02324	RELLY::IRGC 14623-1	XI2	WANG et al., 2018	H1
TK02325	JANA (NAM)::IRGC 64897-1	GJ1	WANG et al., 2018	H2
TK02326	KETAN KUNANG KUNENG::IRGC 48730-1	XI2	WANG et al., 2018	H1
TK02327	SIMET 2::IRGC 25734-1	XI2	WANG et al., 2018	H1
TK02330	KAMNAM::IRGC 64902-1	GJ1	WANG et al., 2018	H2
TK02332	NOROI::IRGC 31611-1	XI4	WANG et al., 2018	H2
TK02333	PAOTSUPAGAIAHON::IRGC 17072-1	XI2	WANG et al., 2018	H2
TK02334	DELITUS::IRGC 5769-1	GJ4-1	WANG et al., 2018	H2
TK02336	LU MAO ZHAN::IRGC 68159-1	XI2	WANG et al., 2018	H8
TK02339	ARC 14654::IRGC 41663-1	XI2	WANG et al., 2018	H1
TK02340	FAYA MOSHI::IRGC 69653-1	XI2	WANG et al., 2018	H5
TK02341	LEK::IRGC 40199-1	XI2	WANG et al., 2018	H2
TK02343	CALIFORNIA BELLE::IRGC 66836-1	GJ4-1	WANG et al., 2018	H2
TK02344	KUTTA::IRGC 52184-1	XI2	WANG et al., 2018	H1
TK02346	BUCAYAB::IRGC 44357-1	XI2	WANG et al., 2018	H1
TK02347	LASAT PUTIH::IRGC 44076-1	GJ4-1	WANG et al., 2018	H2
TK02349	BATHURI::IRGC 25838-1	XI4	WANG et al., 2018	H2
TK02350	KALU ILANKALAYAN::IRGC 36270-1	XI2	WANG et al., 2018	H1
TK02352	IE MATA CICEM::IRGC 66562-1	XI2	WANG et al., 2018	H1
TK02354	ARC 18112::IRGC 42274-1	XI2	WANG et al., 2018	H5
TK02355	KHAO' HAWM::IRGC 78257-1	XI2	WANG et al., 2018	H1
TK02356	SERIBU::IRGC 71615-1	XI1	WANG et al., 2018	H1
TK02358	KOTOBUKI MOCHI::IRGC 2545-1	GJ5	WANG et al., 2018	H2
TK02360	PING SHAN TA TSWEN KU::IRGC 1563-1	XI2	WANG et al., 2018	H1
TK02362	CR 60-10::IRGC 15777-1	XI2	WANG et al., 2018	H1
TK02365	ANGKARONG::IRGC 71493-1	GJ4-1	WANG et al., 2018	H2
TK02366	AUS 177::IRGC 29009-1	XI2	WANG et al., 2018	H2
TK02367	BHOJON KOLPO::IRGC 31727-1	XI2	WANG et al., 2018	H1
TK02368	CANTIK PAUN::IRGC 66538-1	XI2	WANG et al., 2018	H1
TK02370	MANUS::IRGC 71570-1	XI2	WANG et al., 2018	H1
TK02371	LEUANG YAI 344::IRGC 651-1	XI2	WANG et al., 2018	H1
TK02373	BAJAR KUNING PAHIT::IRGC 17186-1	XI2	WANG et al., 2018	H1
TK02374	LEUANG YAI 29-12-46::IRGC 24397-1	XI2	WANG et al., 2018	H15
TK02375	KHAO LEUANG RAI::IRGC 48168-1	XI2	WANG et al., 2018	H5
TK02376	LEUANG GLIANG::IRGC 71271-1	GJ1	WANG et al., 2018	H2
TK02377	DOC PHUNG D 12::IRGC 10234-2	XI2	WANG et al., 2018	H1
TK02380	ARC 11359::IRGC 21348-1	GJ1	WANG et al., 2018	H19
TK02381	KHAO MON::IRGC 60764-1	XI2	WANG et al., 2018	H1
TK02385	CODE NO 31323::IRGC 46907-1	XI2	WANG et al., 2018	H1
TK02388	LEUANG LAI MAE PRAJAN::IRGC 71279-1	XI2	WANG et al., 2018	H1
TK02389	KUATEK::IRGC 14285-1	XI2	WANG et al., 2018	H1
TK02390	HOKUSETSU::IRGC 65705-1	GJ5	WANG et al., 2018	H2
TK02394	G 25::IRGC 45733-1	XI2	WANG et al., 2018	H1
TK02395	CHIRGUA 1 I 22::IRGC 3408-1	GJ4-1	WANG et al., 2018	H2
TK02397	RADEN SAWO 1::IRGC 57578-1	XI2	WANG et al., 2018	H1
TK02399	SONAMUKHI::IRGC 46693-1	XI2	WANG et al., 2018	H1
TK02401	KORR::IRGC 30751-1	GJ4-1	WANG et al., 2018	H2
TK02405	CHIH SHEN LI::IRGC 1306-1	XI5	WANG et al., 2018	H1
TK02406	LUA CHAN HUONG::IRGC 16800-1	XI2	WANG et al., 2018	H1
TK02408	HAM 48::IRGC 29740-1	XI2	WANG et al., 2018	H1
TK02409	MAYBELLE::IRGC 78629-1	GJ4-1	WANG et al., 2018	H2
TK02410	IMPROVED BLUE ROSE::IRGC 5022-1	GJ4-1	WANG et al., 2018	H2
TK02412	BARIK KUDI::IRGC 52807-1	XI2	WANG et al., 2018	H1
TK02416	DUDHSWAR 15-141::IRGC 37951-1	XI2	WANG et al., 2018	H5
TK02419	INGSA BELANAK::IRGC 43402-1	GJ4-1	WANG et al., 2018	H7
TK02420	GUMPANGAR::IRGC 71524-1	XI2	WANG et al., 2018	H1
TK02422	PAHK NOK GAEW::IRGC 64572-1	XI2	WANG et al., 2018	H1
TK02427	7507-137::IRGC 40081-1	GJ5	WANG et al., 2018	H2
TK02429	JAMBALI::IRGC 73101-1	XI4	WANG et al., 2018	H1
TK02430	B 505 A 1-28-7-1-2::IRGC 6741-1	GJ4-1	WANG et al., 2018	H2
TK02431	KARANTABA 1::IRGC 15924-1	XI2	WANG et al., 2018	H1
TK02432	CI 1600::IRGC 16305-1	GJ5	WANG et al., 2018	H2
TK02433	SML ACORNI::IRGC 13389-1	XI2	WANG et al., 2018	H1
TK02435	E 2024::IRGC 67958-1	XI1	WANG et al., 2018	H1
TK02437	NCS 237::IRGC 62202-1	XI2	WANG et al., 2018	H1
TK02438	KORASISI::IRGC 5285-1	XI5	WANG et al., 2018	H3
TK02440	RPW 9-4 (SS 1)::IRGC 50690-1	XI1	WANG et al., 2018	H2
TK02441	RIKUTO KEMOCHI::IRGC 2719-1	GJ4-1	WANG et al., 2018	H2
TK02442	DUD KUNING::IRGC 44-1	XI2	WANG et al., 2018	H1
TK02443	LABRA::IRGC 74757-1	XI2	WANG et al., 2018	H1
TK02444	VEGOLD::IRGC 7756-1	GJ4-1	WANG et al., 2018	H2
TK02447	RP 9-4::IRGC 39735-1	XI1	WANG et al., 2018	H1
TK02448	KHAO CHUAN CHOM 452::IRGC 36571-1	XI2	WANG et al., 2018	H15
TK02449	PAMPANGON (H)::IRGC 60392-1	GJ4-1	WANG et al., 2018	H2
TK02450	B 78-S81::IRGC 58415-1	XI2	WANG et al., 2018	H1
TK02451	SADOK::IRGC 13334-1	XI2	WANG et al., 2018	H1
TK02452	KETAN SERANG::IRGC 14615-1	XI2	WANG et al., 2018	H1
TK02454	HTA 22::IRGC 45827-1	XI2	WANG et al., 2018	H1
TK02455	NCS 194::IRGC 51932-1	XI5	WANG et al., 2018	H1
TK02456	ARC 10594::IRGC 12524-1	XI2	WANG et al., 2018	H1
TK02457	DANGAR::IRGC 76296-1	XI4	WANG et al., 2018	H2
TK02459	ARC 15845::IRGC 42151-1	XI2	WANG et al., 2018	H1
TK02460	PESAGRO 102::IRGC 78703-1	XI2	WANG et al., 2018	H1
TK02462	ARC 15873::IRGC 43250-1	XI2	WANG et al., 2018	H1
TK02471	SERAUP 27::IRGC 1-1	XI2	WANG et al., 2018	H1
TK02472	TAICHUNG 179::IRGC 85-1	GJ5	WANG et al., 2018	H2
TK02473	TAITUNG WOO LI::IRGC 111-1	XI5	WANG et al., 2018	H3
TK02474	MAKALIOKA::IRGC 376-1	XI2	WANG et al., 2018	H1
TK02475	AI ZI HUNG::IRGC 51255-1	XI5	WANG et al., 2018	H3
TK02477	MAMORIAKA::IRGC 68672-1	XI2	WANG et al., 2018	H1
TK02479	LOHAMBITRO::IRGC 69857-1	GJ4-1	WANG et al., 2018	H2
TK02482	CI 9445::IRGC 2081-1	XI2	WANG et al., 2018	H1
TK02483	BERGREIS::IRGC 3150-1	GJ5	WANG et al., 2018	H2
TK02485	GENIT::IRGC 3272-1	XI4	WANG et al., 2018	H5
TK02486	BENLLOK::IRGC 3404-1	GJ5	WANG et al., 2018	H2
TK02488	JAPONES BALILLA::IRGC 5785-1	GJ4-1	WANG et al., 2018	H2
TK02489	HD 10::IRGC 6638-1	XI2	WANG et al., 2018	H1
TK02490	KAHEI::IRGC 7691-1	GJ4-1	WANG et al., 2018	H2
TK02491	NALUMOOLAI KARUPAN::IRGC 8993-1	XI2	WANG et al., 2018	H1
TK02493	PODIWEE::IRGC 11938-1	XI2	WANG et al., 2018	H1
TK02495	TEPUKE::IRGC 12872-1	GJ5	WANG et al., 2018	H4
TK02496	KURKARUPPAN::IRGC 15449-1	XI4	WANG et al., 2018	H5
TK02504	CHANDINA::IRGC 36420-1	XI2	WANG et al., 2018	H6
TK02505	KN 1 B 361-1-8-6-9::IRGC 46974-1	XI2	WANG et al., 2018	H1
TK02506	TOURBE::IRGC 47066-1	XI2	WANG et al., 2018	H1
TK02508	SITHAIYAN KOTTAI SAMBA::IRGC 50155-1	XI2	WANG et al., 2018	H5
TK02509	TIKAL 3::IRGC 50649-1	XI2	WANG et al., 2018	H1
TK02512	WIR 1391::IRGC 51605-1	XI4	WANG et al., 2018	H2
TK02514	CICA 9::IRGC 53079-1	XI2	WANG et al., 2018	H1
TK02517	SSANGDUJO::IRGC 55632-1	XI5	WANG et al., 2018	H3
TK02518	IRAT 118::IRGC 55785-1	GJ4-2	WANG et al., 2018	H2
TK02519	FORTUNA INIA::IRGC 55865-1	GJ4-1	WANG et al., 2018	H2
TK02522	C 662083::IRGC 62101-1	XI2	WANG et al., 2018	H6
TK02523	LALKA (LAL DHAN)::IRGC 64946-1	XI2	WANG et al., 2018	H1
TK02525	BOHOTO BALOOCHESTAN::IRGC 66237-1	XI2	WANG et al., 2018	H1
TK02527	KALAPATLE::IRGC 68500-1	GJ4-1	WANG et al., 2018	H2
TK02532	TSIMATAHOPAOSA::IRGC 69884-1	XI2	WANG et al., 2018	H1
TK02533	TOC 5430::IRGC 70487-1	XI2	WANG et al., 2018	H1
TK02537	JEONBUKGUNGWEONNA::IRGC 73055-1	GJ4-1	WANG et al., 2018	H2
TK02539	OWARI MOCHI::IRGC 74513-1	GJ4-1	WANG et al., 2018	H2
TK02540	RIKU AIKOKU::IRGC 74514-1	GJ4-1	WANG et al., 2018	H2
TK02541	SANGOKU::IRGC 74518-1	GJ4-1	WANG et al., 2018	H2
TK02542	TAMASHIRO HIKARI::IRGC 74534-1	XI2	WANG et al., 2018	H1
TK02543	YOSHINO MOCHI::IRGC 74550-1	GJ4-1	WANG et al., 2018	H2
TK02546	SENIA::IRGC 74582-1	GJ5	WANG et al., 2018	H2
TK02547	CHALBYEO::IRGC 77639-1	GJ5	WANG et al., 2018	H2
TK02548	GAWICHAL::IRGC 77653-1	GJ4-1	WANG et al., 2018	H2
TK02551	FACAGRO 64::IRGC 82059-1	XI2	WANG et al., 2018	H1
TK02559	IR 13429-109-2-2-1::IRGC 63491-1	XI2	WANG et al., 2018	H1
TK02562	DA GANG ZHAN::IRGC 67103-1	XI2	WANG et al., 2018	H1
TK02563	GAO JIAO BAI::IRGC 68047-1	XI5	WANG et al., 2018	H3
TK02564	GUI HUA ZAO::IRGC 68060-1	XI2	WANG et al., 2018	H1
TK02565	DENG DENG QI::IRGC 72036-1	XI5	WANG et al., 2018	H1
TK02566	GUO DI HEI::IRGC 72697-1	GJ4-1	WANG et al., 2018	H2
TK02567	EPEAL 102::IRGC 78698-1	XI2	WANG et al., 2018	H1
TK02568	BA BAI GU::IRGC 79580-1	XI2	WANG et al., 2018	H1
TK02569	PSBRC 68::IRGC 99711-1	XI2	WANG et al., 2018	H1
TK02570	PSBRC 86::IRGC 99716-1	XI2	WANG et al., 2018	H1
TK02571	LIU XU::IRGC 109232-1	XI2	WANG et al., 2018	H8
TK02573	CEA 3::IRGC 116965-1	XI2	WANG et al., 2018	H1
TK02574	FONAIAP 2::IRGC 116985-1	XI1	WANG et al., 2018	H1
TK02575	IA CUBA 17::IRGC 116990-1	XI1	WANG et al., 2018	H1
TK02576	ICTA MOTAGUA::IRGC 116995-1	XI2	WANG et al., 2018	H1
TK02577	JUMA 62::IRGC 117011-1	XI1	WANG et al., 2018	H1
TK02578	UQUIHUA::IRGC 117037-1	XI1	WANG et al., 2018	H1
TK02580	ECIA 24-107-1::IRGC 116978-1	XI1	WANG et al., 2018	H1
TK02583	IRGA 959-1-2-2F-4-1-4A-6-CA-6X::IRGC 117006-1	XI2	WANG et al., 2018	H1
TK02584	INIAP 10::IRGC 117000-1	XI2	WANG et al., 2018	H1
TK02586	CAMPONI::IRGC 116963-1	XI2	WANG et al., 2018	H1
TK02587	CAROLINO BLANCO::IRGC 117249-1	GJ4-1	WANG et al., 2018	H2
TK02588	B 6136-3-TB-0-1-5::IRGC 117312-1	XI2	WANG et al., 2018	H1
TK02589	B 6149 F-MR-7::IRGC 117314-1	XI2	WANG et al., 2018	H1
TK02592	CT 9737-6-1-1-2-2P-M::IRGC 117330-1	XI2	WANG et al., 2018	H1
TK02594	IR 67518-B-11-1-B::IRGC 117380-1	XI2	WANG et al., 2018	H5
TK02595	IR 68333-R-R-B-19::IRGC 117381-1	GJ5	WANG et al., 2018	H2
TK02597	IR 73688-57-2::IRGC 117383-1	GJ5	WANG et al., 2018	H2
TK02598	IR 77390-1-6-4-19-1-B::IRGC 117303-1	XI2	WANG et al., 2018	H1
TK02599	IR 80310-12-B-1-3-B::IRGC 117307-1	XI2	WANG et al., 2018	H1
TK02602	IRGA 370-42-1-1F-C-1::IRGC 117343-1	XI1	WANG et al., 2018	H1
TK02608	TAICHUNG 150::IRGC 80-1	GJ5	WANG et al., 2018	H2
TK02609	TP MIL 53::IRGC 326-2	XI2	WANG et al., 2018	H1
TK02610	NORIN 21::IRGC 493-1	GJ5	WANG et al., 2018	H2
TK02612	FORTUNA COLORADO::IRGC 703-1	GJ4-1	WANG et al., 2018	H2
TK02614	CHAN KU::IRGC 1069-1	XI5	WANG et al., 2018	H3
TK02615	LING TA 150::IRGC 1106-1	XI5	WANG et al., 2018	H3
TK02616	P 168::IRGC 1354-1	XI5	WANG et al., 2018	H3
TK02618	RUSTY LATE::IRGC 3506-1	XI2	WANG et al., 2018	H8
TK02620	HA GOO::IRGC 4577-1	XI2	WANG et al., 2018	H3
TK02623	MAGSIING::IRGC 5211-1	XI2	WANG et al., 2018	H1
TK02625	O. SATIVA::IRGC 5779-1	XI2	WANG et al., 2018	H5
TK02627	NATURAL HYBRID C 33-8::IRGC 5929-1	XI2	WANG et al., 2018	H1
TK02629	SUKAMANDI 1005::IRGC 6065-1	GJ4-1	WANG et al., 2018	H7
TK02630	BANDANG PUTIH 680::IRGC 6133-2	XI2	WANG et al., 2018	H1
TK02631	ADT 12::IRGC 6254-1	XI2	WANG et al., 2018	H6
TK02633	KALAMON 113::IRGC 6534-3	GJ4-2	WANG et al., 2018	H9
TK02635	IACA ESCURO::IRGC 6636-1	GJ4-1	WANG et al., 2018	H2
TK02636	DODGUI::IRGC 6666-1	XI4	WANG et al., 2018	H5
TK02638	221 BC 4-1-45-10::IRGC 6865-1	XI2	WANG et al., 2018	H1
TK02639	RL GOPHER::IRGC 6934-2	GJ4-1	WANG et al., 2018	H2
TK02640	BONG SEN::IRGC 7011-1	XI2	WANG et al., 2018	H1
TK02641	LUA DEN MUA::IRGC 7185-3	XI2	WANG et al., 2018	H1
TK02642	LITCHIKIANG::IRGC 7287-1	GJ5	WANG et al., 2018	H2
TK02643	TA PAI MAUNG::IRGC 7292-1	XI5	WANG et al., 2018	H3
TK02644	SENG CHUI LIN::IRGC 7313-1	GJ3	WANG et al., 2018	H13
TK02645	250 KUNGANI 1::IRGC 7370-1	GJ5	WANG et al., 2018	H2
TK02646	221 B 36-1-1-1-1::IRGC 7585-1	XI2	WANG et al., 2018	H1
TK02647	AIKAWA 44::IRGC 7676-1	GJ5	WANG et al., 2018	H2
TK02652	IFUGAO RICE::IRGC 8052-1	GJ4-1	WANG et al., 2018	H2
TK02653	PARAY QIKUG KABAYUH::IRGC 8059-1	GJ4-1	WANG et al., 2018	H2
TK02656	DB 3::IRGC 8361-1	XI4	WANG et al., 2018	H2
TK02658	DJ 29::IRGC 8505-1	XI4	WANG et al., 2018	H2
TK02659	DD 126::IRGC 8667-1	XI4	WANG et al., 2018	H2
TK02660	UCP 122::IRGC 8794-1	XI4	WANG et al., 2018	H21
TK02662	DV 110::IRGC 8855-1	XI4	WANG et al., 2018	H2
TK02663	T 21::IRGC 8892-1	XI4	WANG et al., 2018	H2
TK02664	ALAGUSAMBA::IRGC 8944-2	XI2	WANG et al., 2018	H5
TK02665	HAM MOON::IRGC 9135-2	XI2	WANG et al., 2018	H8
TK02666	CHINES::IRGC 9316-1	GJ5	WANG et al., 2018	H2
TK02667	R 27::IRGC 9498-1	GJ4-1	WANG et al., 2018	H2
TK02668	SHINCHIKU IKU 97::IRGC 10429-1	GJ5	WANG et al., 2018	H2
TK02669	BUSIYETAN::IRGC 11205-1	GJ4-1	WANG et al., 2018	H2
TK02670	PREAH SIHANOUK::IRGC 11328-2	XI2	WANG et al., 2018	H1
TK02671	NAHNG PRAYAH 132::IRGC 11470-1	XI2	WANG et al., 2018	H1
TK02672	CHAO PEUAK DENG::IRGC 11602-1	XI2	WANG et al., 2018	H1
TK02674	NOK KOD::IRGC 11784-1	GJ1	WANG et al., 2018	H2
TK02676	KAHATAWEE::IRGC 12004-1	XI2	WANG et al., 2018	H6
TK02677	ARC 6052::IRGC 12196-1	XI2	WANG et al., 2018	H1
TK02678	ARC 7236::IRGC 12335-1	XI2	WANG et al., 2018	H1
TK02679	ARC 7255::IRGC 12343-2	XI2	WANG et al., 2018	H1
TK02683	DEWAMINORI::IRGC 12743-1	GJ5	WANG et al., 2018	H2
TK02684	MAKALIOKA::IRGC 12781-2	XI2	WANG et al., 2018	H1
TK02686	KHAN THAI DO::IRGC 12990-1	XI2	WANG et al., 2018	H1
TK02687	NGAN TIA::IRGC 13010-1	XI2	WANG et al., 2018	H1
TK02689	PADI PULUT::IRGC 13444-1	XI2	WANG et al., 2018	H1
TK02690	PADI TIMBUN::IRGC 13451-3	XI2	WANG et al., 2018	H1
TK02692	RANDAH SASAK::IRGC 13652-2	XI2	WANG et al., 2018	H1
TK02693	HAJI HARUN 38::IRGC 13827-2	XI2	WANG et al., 2018	H1
TK02695	RADIN GOI::IRGC 13969-1	XI2	WANG et al., 2018	H1
TK02697	PADI ADONG DUMARAT::IRGC 14356-1	GJ4-1	WANG et al., 2018	H2
TK02698	PADI DARAWAL::IRGC 14373-1	GJ4-1	WANG et al., 2018	H2
TK02699	ANAK CHINA::IRGC 14479-1	XI2	WANG et al., 2018	H1
TK02700	B 6311 A 5553-16-2::IRGC 14541-1	GJ4-1	WANG et al., 2018	H2
TK02701	PINDE GOGO WIERIE::IRGC 14795-2	GJ4-1	WANG et al., 2018	H2
TK02702	KOTO OURA S 5::IRGC 15155-1	GJ4-1	WANG et al., 2018	H2
TK02703	MURUNGA::IRGC 15428-1	XI2	WANG et al., 2018	H6
TK02704	KARUTHA SEENATI::IRGC 15515-2	XI4	WANG et al., 2018	H5
TK02706	HALSUDU HEENATI::IRGC 15599-1	XI2	WANG et al., 2018	H6
TK02708	ERNEST::IRGC 15884-2	XI2	WANG et al., 2018	H1
TK02709	KOUPENEDOU KOUBOURY::IRGC 16011-1	XI2	WANG et al., 2018	H1
TK02712	MOTANGE PAHELLO LAULE::IRGC 16160-1	XI2	WANG et al., 2018	H1
TK02713	LAL SAR::IRGC 16185-1	XI4	WANG et al., 2018	H39
TK02714	GHAIYA::IRGC 16286-1	XI4	WANG et al., 2018	H2
TK02717	SERAJU::IRGC 16565-1	GJ4-1	WANG et al., 2018	H2
TK02718	SIPON::IRGC 16570-1	GJ4-1	WANG et al., 2018	H7
TK02720	LUA DUC::IRGC 16718-1	XI2	WANG et al., 2018	H1
TK02721	TRANG LUA::IRGC 16781-3	XI2	WANG et al., 2018	H1
TK02722	O. SATIVA::IRGC 16898-1	GJ4-1	WANG et al., 2018	H2
TK02723	KH 998::IRGC 16948-2	XI2	WANG et al., 2018	H1
TK02724	DAMODAR::IRGC 17038-1	XI2	WANG et al., 2018	H1
TK02725	AEN METAN::IRGC 17142-1	GJ4-1	WANG et al., 2018	H2
TK02726	ATJEH::IRGC 17174-1	XI2	WANG et al., 2018	H1
TK02727	BANDI::IRGC 17214-1	XI2	WANG et al., 2018	H1
TK02729	DJANGGOT::IRGC 17491-2	GJ4-1	WANG et al., 2018	H7
TK02730	GADABUNG (GUNDIL)::IRGC 17569-2	XI2	WANG et al., 2018	H1
TK02733	HAWARA DJEDAH::IRGC 17728-1	GJ4-1	WANG et al., 2018	H7
TK02734	INDEL::IRGC 17748-2	XI2	WANG et al., 2018	H1
TK02736	KENTJANA MAHANG::IRGC 17818-1	XI2	WANG et al., 2018	H1
TK02738	KETAN MLANTING::IRGC 17916-1	GJ4-1	WANG et al., 2018	H7
TK02740	KETAN SAPI::IRGC 17954-2	GJ4-1	WANG et al., 2018	H7
TK02743	LEMUNGSIR::IRGC 18116-3	GJ4-1	WANG et al., 2018	H7
TK02745	MATIANG::IRGC 18220-1	XI2	WANG et al., 2018	H1
TK02746	MENDUNGAN::IRGC 18245-1	GJ4-1	WANG et al., 2018	H2
TK02747	MOLOG::IRGC 18282-1	GJ4-1	WANG et al., 2018	H2
TK02748	NOGO BELE 2::IRGC 18328-2	GJ4-1	WANG et al., 2018	H2
TK02749	PARE BUWUN::IRGC 18456-2	GJ4-1	WANG et al., 2018	H7
TK02751	PUAK::IRGC 18512-3	XI2	WANG et al., 2018	H1
TK02753	RANTE::IRGC 18608-2	GJ4-1	WANG et al., 2018	H7
TK02754	SEGON BENGGALA::IRGC 18724-3	XI2	WANG et al., 2018	H1
TK02756	SIBORAS::IRGC 18816-2	XI2	WANG et al., 2018	H1
TK02757	SIDJERO GUNDIL::IRGC 18829-2	GJ4-1	WANG et al., 2018	H7
TK02761	KEMA 5::IRGC 19343-2	XI2	WANG et al., 2018	H1
TK02762	BINARITOS::IRGC 19391-1	GJ4-1	WANG et al., 2018	H2
TK02763	INAMBOG::IRGC 19415-1	GJ4-1	WANG et al., 2018	H2
TK02766	PERUNEL 0-69-18::IRGC 19581-1	XI2	WANG et al., 2018	H6
TK02771	ARC 6188::IRGC 20370-1	GJ1	WANG et al., 2018	H2
TK02773	ARC 7336::IRGC 20606-1	XI4	WANG et al., 2018	H2
TK02774	ARC 10145::IRGC 20744-1	XI4	WANG et al., 2018	H2
TK02776	ARC 10894::IRGC 21122-1	XI2	WANG et al., 2018	H5
TK02777	ARC 11281::IRGC 21283-1	GJ1	WANG et al., 2018	H19
TK02779	ARC 11424::IRGC 21380-2	GJ1	WANG et al., 2018	H2
TK02782	ARC 11751::IRGC 21614-1	XI4	WANG et al., 2018	H2
TK02783	ARC 11768::IRGC 21630-1	GJ1	WANG et al., 2018	H2
TK02784	ARC 11777::IRGC 21639-1	XI4	WANG et al., 2018	H2
TK02786	ARC 11946::IRGC 21768-2	GJ1	WANG et al., 2018	H2
TK02787	ARC 12021::IRGC 21837-1	XI4	WANG et al., 2018	H2
TK02788	ARC 12079::IRGC 21888-1	XI4	WANG et al., 2018	H2
TK02792	ARC 12493::IRGC 22098-1	GJ1	WANG et al., 2018	H2
TK02794	ARC 12690::IRGC 22257-1	XI2	WANG et al., 2018	H1
TK02797	ARC 12920::IRGC 22450-1	XI4	WANG et al., 2018	H2
TK02798	ARC 13204::IRGC 22558-1	XI4	WANG et al., 2018	H2
TK02799	ARC 13276::IRGC 22622-2	XI4	WANG et al., 2018	H2
TK02800	ARC 13373::IRGC 22691-1	XI2	WANG et al., 2018	H1
TK02804	KREM KRAHAM::IRGC 22981-2	XI2	WANG et al., 2018	H1
TK02806	MOROM::IRGC 23016-2	XI2	WANG et al., 2018	H1
TK02808	NEANG SAATH K 45::IRGC 23109-2	XI2	WANG et al., 2018	H1
TK02810	T Q QI QINYUHAYUHA::IRGC 23342-3	GJ4-1	WANG et al., 2018	H2
TK02816	PAKWALAN::IRGC 24156-1	GJ4-1	WANG et al., 2018	H2
TK02819	PULUT WAJIT::IRGC 24624-3	XI2	WANG et al., 2018	H7
TK02820	SINTHA::IRGC 24687-1	XI2	WANG et al., 2018	H1
TK02828	PUTUS TOLO::IRGC 25636-2	GJ4-1	WANG et al., 2018	H7
TK02829	RENIK BELITI::IRGC 25648-1	GJ4-1	WANG et al., 2018	H2
TK02830	SUNGKAI::IRGC 25812-1	GJ4-1	WANG et al., 2018	H2
TK02833	TILOKCHAN (SONABETHI)::IRGC 25927-1	XI4	WANG et al., 2018	H2
TK02835	IH PEN SHIM MING::IRGC 26067-1	XI5	WANG et al., 2018	H3
TK02836	INDIA DULAR (NO ORDEM 7)::IRGC 26070-1	XI4	WANG et al., 2018	H2
TK02837	NANG SAU DO::IRGC 26243-1	XI2	WANG et al., 2018	H1
TK02839	KALA DIGHA::IRGC 26367-2	XI2	WANG et al., 2018	H7
TK02840	KOLA MUCHI::IRGC 26384-2	XI2	WANG et al., 2018	H5
TK02841	MATI CHAL::IRGC 26399-2	XI2	WANG et al., 2018	H5
TK02846	HALDI JAON::IRGC 26638-2	XI2	WANG et al., 2018	H1
TK02847	SUNGA WALA::IRGC 26802-2	XI4	WANG et al., 2018	H1
TK02848	CO 36::IRGC 26847-2	XI2	WANG et al., 2018	H1
TK02849	BALIBUD::IRGC 26871-1	XI2	WANG et al., 2018	H1
TK02850	PILIT TAPUL::IRGC 26887-1	GJ4-1	WANG et al., 2018	H2
TK02854	CEMPO MANGGAR::IRGC 27107-1	XI2	WANG et al., 2018	H1
TK02856	PAEDAI SOBUDI::IRGC 27222-1	GJ4-1	WANG et al., 2018	H2
TK02858	PAE SANGGULA::IRGC 27297-1	GJ4-1	WANG et al., 2018	H2
TK02861	PULUT PUTIH::IRGC 27426-1	XI2	WANG et al., 2018	H1
TK02866	BAMLA SUFFAID 320::IRGC 27776-1	XI4	WANG et al., 2018	H1
TK02869	JHONA 101::IRGC 27976-1	XI4	WANG et al., 2018	H5
TK02871	NAWAN SATHRA BAGAR 344::IRGC 28079-1	XI4	WANG et al., 2018	H2
TK02873	ZIRA SHAHI::IRGC 28327-1	XI4	WANG et al., 2018	H1
TK02874	421::IRGC 28458-1	XI4	WANG et al., 2018	H2
TK02876	POONGAR::IRGC 28611-1	XI2	WANG et al., 2018	H29
TK02877	BENGKA KERSEK::IRGC 28666-1	XI2	WANG et al., 2018	H1
TK02878	BUKU::IRGC 28683-2	GJ4-1	WANG et al., 2018	H2
TK02879	LALANGIT::IRGC 28715-1	GJ4-1	WANG et al., 2018	H2
TK02880	AUS 84::IRGC 28947-2	XI4	WANG et al., 2018	H2
TK02881	AUS 171::IRGC 29004-1	XI4	WANG et al., 2018	H2
TK02883	AUS 278::IRGC 29068-1	XI4	WANG et al., 2018	H5
TK02884	AUS 282::IRGC 29072-1	XI4	WANG et al., 2018	H2
TK02885	AUS 295::IRGC 29083-1	XI4	WANG et al., 2018	H2
TK02888	AUS 329::IRGC 29116-1	XI4	WANG et al., 2018	H2
TK02889	AUS 359::IRGC 29146-2	XI4	WANG et al., 2018	H2
TK02897	LAI HANG HMA::IRGC 29608-2	GJ1	WANG et al., 2018	H2
TK02898	PHAN PHAE::IRGC 29652-2	XI2	WANG et al., 2018	H1
TK02899	THAO LOUANG::IRGC 29688-2	XI2	WANG et al., 2018	H1
TK02900	EA TIA::IRGC 29713-2	XI2	WANG et al., 2018	H1
TK02906	MAK BOUAP::IRGC 30106-3	GJ1	WANG et al., 2018	H2
TK02910	D 1-39::IRGC 30868-1	GJ4-1	WANG et al., 2018	H2
TK02911	D 1-147::IRGC 30894-2	GJ4-1	WANG et al., 2018	H2
TK02912	D 3-102::IRGC 30972-1	GJ4-1	WANG et al., 2018	H2
TK02916	HIJOL DIGA::IRGC 31655-1	XI4	WANG et al., 2018	H5
TK02919	SOC NAU (BIEN THE)::IRGC 32074-3	XI2	WANG et al., 2018	H1
TK02923	BUBAW::IRGC 32989-2	GJ1	WANG et al., 2018	H2
TK02924	HAORU::IRGC 33090-2	XI2	WANG et al., 2018	H1
TK02935	YEBAW::IRGC 33875-2	XI2	WANG et al., 2018	H1
TK02940	KHUDWANI ACC 202::IRGC 34154-1	GJ4-1	WANG et al., 2018	H2
TK02943	B 38::IRGC 34409-1	XI2	WANG et al., 2018	H1
TK02945	BENA JHUPI::IRGC 34850-2	XI4	WANG et al., 2018	H2
TK02948	M 142::IRGC 35054-1	XI4	WANG et al., 2018	H2
TK02949	SADA AUS::IRGC 35117-1	XI4	WANG et al., 2018	H2
TK02950	SONA AUS::IRGC 35160-1	XI4	WANG et al., 2018	H2
TK02952	SI OMPAN LAMA::IRGC 35481-1	XI2	WANG et al., 2018	H1
TK02954	KETAN LEMBAYUNGAN::IRGC 35745-2	GJ4-1	WANG et al., 2018	H2
TK02955	BKN 7130-1017-2::IRGC 36531-2	XI2	WANG et al., 2018	H1
TK02957	DICULA::IRGC 36729-2	XI2	WANG et al., 2018	H1
TK02959	CHING HSI 15::IRGC 36852-1	GJ5	WANG et al., 2018	H2
TK02962	KARTIKHAMA::IRGC 37149-2	XI2	WANG et al., 2018	H5
TK02963	KUMRI::IRGC 37182-2	XI2	WANG et al., 2018	H1
TK02967	SHITTA AMAN::IRGC 37596-1	XI4	WANG et al., 2018	H5
TK02968	KHAMA 1183::IRGC 37685-2	XI4	WANG et al., 2018	H5
TK02970	CHITRAJ 14-134::IRGC 37837-2	XI2	WANG et al., 2018	H1
TK02972	SADAJIRA (DEEP STRAW) 16-194::IRGC 38251-2	XI2	WANG et al., 2018	H5
TK02974	STRAW 23-428::IRGC 38416-2	XI2	WANG et al., 2018	H5
TK02977	PINILING DANIEL::IRGC 38828-2	XI2	WANG et al., 2018	H1
TK02978	TAICHUNG SEN YU 214::IRGC 38899-1	XI1	WANG et al., 2018	H1
TK02979	B 737 G-KN-23-1::IRGC 39203-2	XI2	WANG et al., 2018	H1
TK02980	BR 116-3B-53::IRGC 39559-2	XI2	WANG et al., 2018	H1
TK02982	W 1014-162::IRGC 39871-1	XI2	WANG et al., 2018	H5
TK02983	7516-14::IRGC 40090-3	GJ5	WANG et al., 2018	H2
TK02984	RP 1153-20-14::IRGC 40131-2	XI5	WANG et al., 2018	H6
TK02987	ADR 52::IRGC 40638-2	XI2	WANG et al., 2018	H1
TK02988	SML CAMPONI::IRGC 40642-1	XI2	WANG et al., 2018	H1
TK02989	TIEN SOM::IRGC 40759-2	XI2	WANG et al., 2018	H1
TK02990	ARC 12411::IRGC 41047-2	XI2	WANG et al., 2018	H1
TK02991	ARC 12757::IRGC 41095-2	XI2	WANG et al., 2018	H1
TK02992	ARC 13502::IRGC 41126-2	GJ4-2	WANG et al., 2018	H2
TK02993	ARC 13591::IRGC 41177-2	XI2	WANG et al., 2018	H1
TK02994	ARC 13888::IRGC 41288-2	XI2	WANG et al., 2018	H1
TK02995	ARC 14150::IRGC 41435-2	XI4	WANG et al., 2018	H2
TK02996	ARC 14358::IRGC 41523-2	XI2	WANG et al., 2018	H1
TK02998	ARC 14737::IRGC 41729-2	XI2	WANG et al., 2018	H1
TK02999	ARC 14860::IRGC 41793-2	XI2	WANG et al., 2018	H1
TK03000	ARC 14975::IRGC 41848-1	XI2	WANG et al., 2018	H1
TK03001	ARC 15129::IRGC 41938-1	XI4	WANG et al., 2018	H5
TK03002	ARC 15455::IRGC 42040-2	XI2	WANG et al., 2018	H1
TK03003	ARC 15505::IRGC 42066-1	XI5	WANG et al., 2018	H3
TK03013	ARC 14868::IRGC 43009-2	XI2	WANG et al., 2018	H1
TK03014	ARC 14899::IRGC 43016-1	XI2	WANG et al., 2018	H5
TK03016	ARC 15163::IRGC 43106-1	XI2	WANG et al., 2018	H1
TK03017	ARC 15385::IRGC 43174-1	XI2	WANG et al., 2018	H1
TK03019	ARC 15929::IRGC 43269-2	XI2	WANG et al., 2018	H1
TK03021	PELAU::IRGC 43538-2	GJ4-1	WANG et al., 2018	H2
TK03551	Guangshengzhan	XI1	QIU et al., 2017	H3
TK03552	Teyouzhan	XI1	QIU et al., 2017	H3
TK03553	Qilisizhan	XI1	QIU et al., 2017	H3
TK03554	Guixianzhan	XI1	QIU et al., 2017	H1
TK03556	Huahangsizhan	XI1	QIU et al., 2017	H3
TK03557	Huanghezhan	XI1	QIU et al., 2017	H3
TK03559	Molizhan	XI1	QIU et al., 2017	H1
TK03564	Taikongzhan	XI1	QIU et al., 2017	H3
TK03566	Yuexiangzhan*	XI1	QIU et al., 2017	H3
TK03570	Liuqianxin A	GJ5	QIU et al., 2017	H2
TK03571	Nanjing 11*	XI5	QIU et al., 2017	H3
TK03572	Minghui63	XI1	QIU et al., 2017	H1
TK03573	Yangdaogeng 7	GJ5	QIU et al., 2017	H2
TK03574	Huaidao 7	GJ5	QIU et al., 2017	H2
TK03576	Wugeng 21	GJ5	QIU et al., 2017	H2
TK03578	Huaidao 13	GJ5	QIU et al., 2017	H2
TK03579	Ninggeng 4	GJ5	QIU et al., 2017	H2
TK03580	JD5059	GJ5	QIU et al., 2017	H2
TK03581	Yangdao 2	XI1	QIU et al., 2017	H3
TK03582	Wuyungeng 19	GJ5	QIU et al., 2017	H2
TK03583	Zhendao 88	GJ5	QIU et al., 2017	H2
TK03584	Ninggeng 1	GJ5	QIU et al., 2017	H2
TK03586	IR26	XI1	QIU et al., 2017	H1
TK03589	Kaigeng 2	GJ5	QIU et al., 2017	H2
TK03591	Fuhe 5	GJ5	QIU et al., 2017	H2
TK03593	Dangeng 9	GJ5	QIU et al., 2017	H2
TK03595	Dangeng 12	GJ5	QIU et al., 2017	H2
TK03596	Guangyu 129	GJ5	QIU et al., 2017	H2
TK03598	Ninggeng 7	GJ5	QIU et al., 2017	H2
TK03599	Ninggeng 9	GJ5	QIU et al., 2017	H2
TK03601	Ninggeng 14	GJ5	QIU et al., 2017	H2
TK03604	Ninggeng 18	GJ5	QIU et al., 2017	H2
TK03605	Ninggeng 19	GJ5	QIU et al., 2017	H2
TK03606	Ninggeng 23	GJ5	QIU et al., 2017	H2
TK03610	Ninggeng 27	GJ5	QIU et al., 2017	H2
TK03611	Ninggeng 28	GJ5	QIU et al., 2017	H2
TK03612	Ninggeng 29	GJ5	QIU et al., 2017	H4
TK03614	Ninggeng 32	GJ5	QIU et al., 2017	H2
TK03615	Ninggeng 33	GJ5	QIU et al., 2017	H2
TK03616	Ninggeng 34	GJ5	QIU et al., 2017	H2
TK03617	Ninggeng 35	GJ5	QIU et al., 2017	H2
TK03618	Ninggeng 36	GJ5	QIU et al., 2017	H2
TK03619	Ninggeng 37	GJ5	QIU et al., 2017	H2
TK03621	Ninggeng 42	GJ5	QIU et al., 2017	H2
TK03624	Ninggeng 46	GJ5	QIU et al., 2017	H2
TK03628	R02	Or1	XIA et al., 2019	H11
TK03629	R03	Or1	XIA et al., 2019	H10
TK03630	R04	Or1	XIA et al., 2019	H11
TK03632	R06	Or1	XIA et al., 2019	H11
TK03642	R16	Or1	XIA et al., 2019	H10
TK03644	R18	Or1	XIA et al., 2019	H10
TK03645	R19	Or1	XIA et al., 2019	H11
TK03647	R21	Or1	XIA et al., 2019	H11
TK03654	R28	Or1	XIA et al., 2019	H11
TK03656	R30	Or1	XIA et al., 2019	H11
TK03680	Lulongdabaimang	GJ5	XIA et al., 2019	H2
TK03684	Weinanhongmangdao	GJ5	XIA et al., 2019	H2
TK03685	Luannanhongmanggengzi	GJ5	XIA et al., 2019	H2
TK03686	Pingquanxiaolibai	GJ5	XIA et al., 2019	H2
TK03688	Weixiandaheimang	GJ5	XIA et al., 2019	H2
TK03697	Jinguhuang	GJ5	XIA et al., 2019	H2
TK03701	Youmangtieke	GJ5	XIA et al., 2019	H2
TK03711	Maogu	GJ1	XIA et al., 2019	H2
TK03716	Chihehongmanggeng	GJ5	XIA et al., 2019	H2
TK03717	Honghenuo	GJ5	XIA et al., 2019	H2
TK03722	Jiegunuo	GJ1	XIA et al., 2019	H2
TK03723	Ludagu	GJ5	XIA et al., 2019	H2
TK03724	Gaoshandigu	GJ5	XIA et al., 2019	H2
TK03726	Zaobaiyi	GJ5	XIA et al., 2019	H2
TK03727	Niujiaonuo	GJ5	XIA et al., 2019	H2
TK03729	Youmangbaihandao	GJ5	XIA et al., 2019	H2
TK03738	Huapishannuo	GJ5	XIA et al., 2019	H2
TK03740	Baxiandabaimang	GJ5	XIA et al., 2019	H2
TK03750	Baikeainuo	GJ5	XIA et al., 2019	H2
TK03753	Maogu*	GJ5	XIA et al., 2019	H2
TK03759	Zihuake	GJ5	XIA et al., 2019	H2
TK03762	Unknown （collected in field and coded as T06）	GJ5	XIA et al., 2019	H2
TK03763	Unknown （collected in field and coded as T07）	GJ5	XIA et al., 2019	H2
TK03766	Cunnuo	GJ5	XIA et al., 2019	H2
TK03771	Tonghenuo	GJ5	XIA et al., 2019	H13
TK03772	Dubei	GJ5	XIA et al., 2019	H46
TK03773	Danuo*	GJ5	XIA et al., 2019	H2
TK03775	Hongmangjiuyuenuo	GJ5	XIA et al., 2019	H2
TK03776	Zaohandao	GJ5	XIA et al., 2019	H2
TK03777	Zaohe	GJ5	XIA et al., 2019	H2
TK03779	Hangu	GJ5	XIA et al., 2019	H2
TK03781	Hongkenuo	GJ5	XIA et al., 2019	H2
TK03783	Beizinuo*	GJ5	XIA et al., 2019	H2
TK03784	Huagu	GJ5	XIA et al., 2019	H2
TK03785	Hongyangwuhao	GJ5	XIA et al., 2019	H2
TK03787	W208	GJ5	XIA et al., 2019	H2
TK03789	W210	GJ5	XIA et al., 2019	H8
TK03795	W217	GJ5	XIA et al., 2019	H2
TK03797	W220	GJ5	XIA et al., 2019	H2
TK03799	W223	GJ5	XIA et al., 2019	H2
TK03800	W224	GJ4-1	XIA et al., 2019	H2
TK03802	W226	GJ5	XIA et al., 2019	H2
TK03803	W227	GJ5	XIA et al., 2019	H2
TK03805	W230	GJ5	XIA et al., 2019	H2
TK03806	W231	GJ5	XIA et al., 2019	H2
TK03816	W372	GJ4-1	XIA et al., 2019	H2
TK03819	W378	GJ4-1	XIA et al., 2019	H2
TK03823	X019	GJ5	XIA et al., 2019	H2
TK03833	X110	GJ5	XIA et al., 2019	H2
TK03834	X111	GJ5	XIA et al., 2019	H2
TK03838	X170	XI2	XIA et al., 2019	H1
TK03849	X209	GJ5	XIA et al., 2019	H2
TK03851	Sahbhagi Dhan	XI2	GUTAKER et al., 2020	H1
TK03854	Sahod Ulan 3	XI1	GUTAKER et al., 2020	H1
TK03855	BRRI dhan71	XI1	GUTAKER et al., 2020	H1
TK03856	sister of CR Dhan 201 (IR83380- B-B-124-1)	XI1	GUTAKER et al., 2020	H1
TK03857	Sahod Ulan 20	XI2	GUTAKER et al., 2020	H1
TK03858	Katihan 3 (NSIC Rc27)	XI1	GUTAKER et al., 2020	H1
TK03860	VARY VATO 271	XI2	GUTAKER et al., 2020	H1
TK03862	Li-Jiang-Xin-Tuan-Hei-Gu	GJ5	GUTAKER et al., 2020	H2
TK03864	Shan Huang Zhan 2	XI1	GUTAKER et al., 2020	H3
TK03865	Tainung 67	GJ5	GUTAKER et al., 2020	H2
TK03868	Kasalath	XI4	GUTAKER et al., 2020	H5
TK03871	Way Rarem	XI2	GUTAKER et al., 2020	H1
TK03873	KITRANA 508	XI2	GUTAKER et al., 2020	H1
TK03875	CHUNG YI	GJ5	GUTAKER et al., 2020	H2
TK03877	WARABEHATOMOCHI	GJ4-1	GUTAKER et al., 2020	H2
TK03878	280	GJ4-1	GUTAKER et al., 2020	H2
TK03879	RT1031-69	GJ4-1	GUTAKER et al., 2020	H2
TK03885	SULTANJATA	XI4	GUTAKER et al., 2020	H2
TK03890	BASMATI 334	GJ4-2	GUTAKER et al., 2020	H1
TK03891	Aus 276	XI4	GUTAKER et al., 2020	H2
TK03892	CHAMPA TONG 54	XI2	GUTAKER et al., 2020	H15
TK03894	GERDEH	XI4	GUTAKER et al., 2020	H2
TK03895	TCHAMPA_2	XI4	GUTAKER et al., 2020	H2
TK03896	TCHAMPA_5	GJ4-2	GUTAKER et al., 2020	H2
TK03897	FARANGEY	GJ4-2	GUTAKER et al., 2020	H2
TK03898	DULAR	XI4	GUTAKER et al., 2020	H2
TK03899	KATAKTARA DA 2	XI4	GUTAKER et al., 2020	H2
TK03900	AZUCENA*	GJ4-1	GUTAKER et al., 2020	H2
TK03901	INDANE	GJ1	GUTAKER et al., 2020	H2
TK03903	Kali Aus	XI4	GUTAKER et al., 2020	H5
TK03904	Pandan Wangi	GJ4-1	GUTAKER et al., 2020	H2
TK03906	KINASTANO	GJ4-1	GUTAKER et al., 2020	H2
TK03907	NPE 844	GJ3	GUTAKER et al., 2020	H2
TK03908	FIROOZ	GJ4-2	GUTAKER et al., 2020	H2
TK03909	IR36	XI1	GUTAKER et al., 2020	H1
TK03910	Palawan	GJ4-1	GUTAKER et al., 2020	H2
TK03912	TAIPEI 309	GJ5	GUTAKER et al., 2020	H2
TK03913	CERE AIR	XI2	GUTAKER et al., 2020	H1
TK03914	ILIS AIR	XI2	GUTAKER et al., 2020	H1
TK03915	PELITA JANGGUT	XI1	GUTAKER et al., 2020	H1
TK03917	KINANDANG PUTI	XI2	GUTAKER et al., 2020	H1
TK03918	LIEN-CHAN-SHA-PU-TSAN	XI5	GUTAKER et al., 2020	H3
TK03922	KAN-MI	XI2	GUTAKER et al., 2020	H3
TK03923	KALU A. 30	XI4	GUTAKER et al., 2020	H5
TK03926	GHATI KAMMA NANGARHAR	XI4	GUTAKER et al., 2020	H1
TK03927	HU SHAN NUO	GJ3	GUTAKER et al., 2020	H2
TK03928	TIE SI WU	GJ3	GUTAKER et al., 2020	H2
TK03929	TIE WANG DA DAO	GJ3	GUTAKER et al., 2020	H2
TK03930	GOPAL	XI2	GUTAKER et al., 2020	H1
TK03932	PTB9	XI2	GUTAKER et al., 2020	H1
TK03933	N 12	GJ1	GUTAKER et al., 2020	H1
TK03937	GUL MURALI	XI4	GUTAKER et al., 2020	H5
TK03938	KAMOZ	XI4	GUTAKER et al., 2020	H2
TK03939	AI LAN KE 1110	XI5	GUTAKER et al., 2020	H1
TK03942	APIN-APIN	XI2	GUTAKER et al., 2020	H1
TK03944	SADA SOLAY	XI4	GUTAKER et al., 2020	H1
TK03945	DINUNGGIT(K. PUTI)	GJ4-1	GUTAKER et al., 2020	H2
TK03946	KUMBI	XI2	GUTAKER et al., 2020	H1
TK03950	LEUANG DAM	XI2	GUTAKER et al., 2020	H1
TK03951	MANSAKU	GJ5	GUTAKER et al., 2020	H2
TK03954	RTS 12	XI2	GUTAKER et al., 2020	H1
TK03957	OIRAN	GJ1	GUTAKER et al., 2020	H2
TK03958	SERATOES HARI	XI2	GUTAKER et al., 2020	H1
TK03962	PAPPAKU	XI2	GUTAKER et al., 2020	H1
TK03963	S 624(AC 398)	XI2	GUTAKER et al., 2020	H1
TK03966	IRGC10430	GJ5	GUTAKER et al., 2020	H2
TK03967	IRGC117267	XI4	GUTAKER et al., 2020	H5
TK03968	IRGC117268	XI1	GUTAKER et al., 2020	H1
TK03969	IRGC117269	GJ5	GUTAKER et al., 2020	H2
TK03970	IRGC117272	GJ4-1	GUTAKER et al., 2020	H2
TK03971	IRGC117278	XI2	GUTAKER et al., 2020	H1
TK03972	IRGC117281	XI2	GUTAKER et al., 2020	H1
TK03973	IRGC12331	GJ1	GUTAKER et al., 2020	H2
TK03974	IRGC12731	GJ5	GUTAKER et al., 2020	H2
TK03975	IRGC12894	GJ4-1	GUTAKER et al., 2020	H2
TK03976	IRGC14957	XI2	GUTAKER et al., 2020	H1
TK03977	IRGC15100	GJ4-1	GUTAKER et al., 2020	H2
TK03978	IRGC16817	XI4	GUTAKER et al., 2020	H7
TK03979	IRGC19972	XI2	GUTAKER et al., 2020	H1
TK03980	IRGC26872	GJ4-1	GUTAKER et al., 2020	H2
TK03981	IRGC27748	XI2	GUTAKER et al., 2020	H1
TK03982	IRGC27869	GJ4-2	GUTAKER et al., 2020	H2
TK03983	IRGC28134	XI4	GUTAKER et al., 2020	H1
TK03984	IRGC32559	XI4	GUTAKER et al., 2020	H2
TK03985	IRGC38994	GJ4-1	GUTAKER et al., 2020	H2
TK03987	IRGC47017	XI4	GUTAKER et al., 2020	H49
TK03988	IRGC50448	GJ4-1	GUTAKER et al., 2020	H2
TK03989	IRGC51064	XI2	GUTAKER et al., 2020	H1
TK03990	IRGC51400	XI5	GUTAKER et al., 2020	H1
TK03991	IRGC53931	GJ1	GUTAKER et al., 2020	H14
TK03993	IRGC5999	GJ4-2	GUTAKER et al., 2020	H2
TK03995	IRGC6307	XI4	GUTAKER et al., 2020	H2
TK03996	IRGC6331	XI4	GUTAKER et al., 2020	H6
TK04000	IRGC71524	XI2	GUTAKER et al., 2020	H1
TK04001	IRGC73126	XI4	GUTAKER et al., 2020	H12
TK04002	IRGC74719	XI4	GUTAKER et al., 2020	H1
TK04004	IRGC8182	GJ4-1	GUTAKER et al., 2020	H2
TK04005	IRGC8195	XI5	GUTAKER et al., 2020	H1
TK04006	IRGC8196	GJ1	GUTAKER et al., 2020	H2
TK04007	IRGC8244	GJ4-1	GUTAKER et al., 2020	H2
TK04008	IRGC8245	XI2	GUTAKER et al., 2020	H1
TK04009	IRGC8269	GJ1	GUTAKER et al., 2020	H2
TK04010	IRGC8341	XI2	GUTAKER et al., 2020	H5
TK04011	IRGC8952	XI2	GUTAKER et al., 2020	H5
TK04012	IRGC9069	XI4	GUTAKER et al., 2020	H17
TK04013	IRGC9070	GJ4-2	GUTAKER et al., 2020	H2
TK04015	IRGC9177	XI2	GUTAKER et al., 2020	H1
TK04016	IRGC9389	GJ5	GUTAKER et al., 2020	H4
TK04018	IRIS66333787	XI3	GUTAKER et al., 2020	H7
TK04019	IRTP1231	XI2	GUTAKER et al., 2020	H1
TK04021	IRTP24986	XI2	GUTAKER et al., 2020	H7
TK04023	PSBRC1x	XI2	GUTAKER et al., 2020	H1
TK04025	Xuan69S	XI1	LV et al., 2020	H1
TK04026	XinhuaS	XI1	LV et al., 2020	H3
TK04028	Zhenqian1hao	XI5	LV et al., 2020	H3
TK04031	Zhenhui129	XI1	LV et al., 2020	H3
TK04032	Zhenhui084	XI1	LV et al., 2020	H1
TK04033	Zhenhui42	XI1	LV et al., 2020	H1
TK04034	Zhenguiai1hao	XI5	LV et al., 2020	H3
TK04035	Zhehui7954	XI1	LV et al., 2020	H1
TK04036	Zhehui0506	XI1	LV et al., 2020	H1
TK04041	Zhaiyeqing8hao	XI5	LV et al., 2020	H3
TK04044	Zaohuijing49	XI1	LV et al., 2020	H1
TK04045	Zaohui1hao	XI1	LV et al., 2020	H1
TK04050	Yuzhenxiang	XI1	LV et al., 2020	H6
TK04052	Yuxiangyouzhan	XI1	LV et al., 2020	H1
TK04053	Yuwanzhan	XI5	LV et al., 2020	H1
TK04054	Yunruan15A	XI1	LV et al., 2020	H1
TK04055	Yunnuo1A	XI1	LV et al., 2020	H3
TK04056	Yunhui310	XI1	LV et al., 2020	H3
TK04057	Yunhui68	XI1	LV et al., 2020	H1
TK04058	YunfengS	XI1	LV et al., 2020	H1
TK04060	Xiufengzhan5hao	XI1	LV et al., 2020	H3
TK04062	Yujing91	XI1	LV et al., 2020	H6
TK04063	Yuexiuzhan	XI1	LV et al., 2020	H2
TK04066	Yuenongsimiao	XI1	LV et al., 2020	H3
TK04067	Yuelizhan	XI1	LV et al., 2020	H3
TK04068	Yuekang102	XI1	LV et al., 2020	H3
TK04069	Yuejingsimiao2hao	XI1	LV et al., 2020	H3
TK04070	Yuehui9802	XI1	LV et al., 2020	H1
TK04072	Yuehui9113	XI1	LV et al., 2020	H1
TK04073	Yuefengzhan	XI1	LV et al., 2020	H3
TK04076	Yuchi231-8	XI5	LV et al., 2020	H1
TK04077	Yuanhui2hao	XI1	LV et al., 2020	H1
TK04080	YuanboS	XI1	LV et al., 2020	H1
TK04081	YuA	XI1	LV et al., 2020	H8
TK04082	Xinxiangzhan	XI1	LV et al., 2020	H3
TK04083	Yu266	XI1	LV et al., 2020	H3
TK04085	Youzhan	XI1	LV et al., 2020	H1
TK04086	YouIA	XI3	LV et al., 2020	H2
TK04090	YiS	XI1	LV et al., 2020	H1
TK04091	Yihui3551	XI1	LV et al., 2020	H3
TK04092	Yihui3003	XI1	LV et al., 2020	H1
TK04094	Yihui2308	XI1	LV et al., 2020	H1
TK04095	Yihui2292	XI1	LV et al., 2020	H1
TK04096	Yihui2084	XI1	LV et al., 2020	H1
TK04097	Yihui1577	XI1	LV et al., 2020	H3
TK04098	Yihui1313	XI1	LV et al., 2020	H2
TK04099	Yihui10hao	XI1	LV et al., 2020	H1
TK04101	YhuanongA	XI5	LV et al., 2020	H3
TK04102	Yesizhan	XI1	LV et al., 2020	H3
TK04103	Yeqinglun	XI5	LV et al., 2020	H3
TK04106	Yanhui888	XI1	LV et al., 2020	H1
TK04107	Yanhui650	XI1	LV et al., 2020	H1
TK04110	Yanghui542	XI1	LV et al., 2020	H1
TK04111	Yanghui336	XI1	LV et al., 2020	H1
TK04112	Yanghui332	XI1	LV et al., 2020	H1
TK04113	Yangfunuo4hao	XI1	LV et al., 2020	H1
TK04116	Yangdao6hao	XI1	LV et al., 2020	H1
TK04117	Yangdao4hao	XI1	LV et al., 2020	H3
TK04118	Yangdao2hao*	XI1	LV et al., 2020	H3
TK04119	Yan582S	XI1	LV et al., 2020	H1
TK04120	Yan220S	XI1	LV et al., 2020	H3
TK04121	Zunxian3hao	XI5	LV et al., 2020	H3
TK04123	Zhuxuan63-8S	XI3	LV et al., 2020	H1
TK04124	Yahui2115	XI1	LV et al., 2020	H1
TK04135	Yahui627	XI1	LV et al., 2020	H1
TK04138	Zhongxiang1hao	XI1	LV et al., 2020	H1
TK04139	Zhongxian898	XI1	LV et al., 2020	H1
TK04141	Zhonglianhui950	XI1	LV et al., 2020	H1
TK04142	Zhonglianhui510	XI1	LV et al., 2020	H3
TK04143	Zhonglian1A	XI3	LV et al., 2020	H3
TK04147	Zhongjia3hao	XI1	LV et al., 2020	H6
TK04148	Zhonghui8015	XI1	LV et al., 2020	H1
TK04149	Zhonghui8012	XI1	LV et al., 2020	H3
TK04150	Zhonghui8006	XI1	LV et al., 2020	H1
TK04151	Zhonghan209	XI1	LV et al., 2020	H1
TK04154	Zhong413*	XI1	LV et al., 2020	H3
TK04158	Zhong3A	XI1	LV et al., 2020	H3
TK04160	Zhi10	XI5	LV et al., 2020	H3
TK04161	Zhi4	XI1	LV et al., 2020	H1
TK04162	Zhi1	XI1	LV et al., 2020	H1
TK04164	Zhenzhuai11	XI1	LV et al., 2020	H3
TK04165	Zhenzhuai	XI5	LV et al., 2020	H3
TK04166	Zhenyou1hao	XI5	LV et al., 2020	H1
TK04167	IR25572-87-3-3	XI1	LV et al., 2020	H1
TK04168	IR24609-134-3-3	XI1	LV et al., 2020	H1
TK04169	IR24609-4-2-3-1	XI1	LV et al., 2020	H1
TK04170	IR21931-78-2-2	XI1	LV et al., 2020	H1
TK04172	988	XI1	LV et al., 2020	H1
TK04173	IR21845-90-3Msp-2A	XI1	LV et al., 2020	H1
TK04174	IR21841-97-3-3	XI1	LV et al., 2020	H1
TK04175	IR21840-186-3	XI1	LV et al., 2020	H1
TK04177	IR19728-9-2-2-3-3	XI1	LV et al., 2020	H6
TK04178	IR19675-34-2-2-3-3A	XI1	LV et al., 2020	H1
TK04179	IR19674-146-1-1-3-2	XI1	LV et al., 2020	H1
TK04180	IR19660-187-2-2-3-2	XI1	LV et al., 2020	H1
TK04181	IR19392-115-3	XI1	LV et al., 2020	H1
TK04182	IR19228-83-1-3	XI1	LV et al., 2020	H1
TK04185	IR19225-289-3-1-4	XI1	LV et al., 2020	H1
TK04186	IR18348-36-3-3	XI1	LV et al., 2020	H1
TK04187	IR18342-66-2-1	XI1	LV et al., 2020	H1
TK04188	IR18272-27-3-1	XI1	LV et al., 2020	H1
TK04189	IR18272-13-2	XI5	LV et al., 2020	H3
TK04190	IR18272-1-1-3	XI1	LV et al., 2020	H1
TK04191	IR15975-232-3-3-3-2	XI1	LV et al., 2020	H1
TK04192	IR15847-135-1-1	XI1	LV et al., 2020	H1
TK04193	IR15795-232-3-3-3-2	XI1	LV et al., 2020	H1
TK04194	IR15314-43-2-3-3	XI1	LV et al., 2020	H1
TK04197	IR13535-64-6-2-3-2	XI1	LV et al., 2020	H1
TK04198	IR13188-9	XI1	LV et al., 2020	H1
TK04199	IR13149-19-1	XI1	LV et al., 2020	H1
TK04201	IR9828-91-2-3	XI1	LV et al., 2020	H1
TK04202	IR5657-33-2	XI1	LV et al., 2020	H1
TK04203	IR4422-480-2-3-3	XI1	LV et al., 2020	H6
TK04205	IR2863-6-3	XI1	LV et al., 2020	H1
TK04206	832A	XI3	LV et al., 2020	H1
TK04207	IR2546-58-1	XI1	LV et al., 2020	H1
TK04208	IR2153-550-2-6	XI1	LV et al., 2020	H1
TK04210	IR2153-26-3-5-6	XI1	LV et al., 2020	H1
TK04211	IR2071-77-9-3-5	XI1	LV et al., 2020	H1
TK04212	IR2070-178-2-3	XI1	LV et al., 2020	H1
TK04213	IR2055	XI1	LV et al., 2020	H1
TK04214	IR2031-724-2-3-4	XI1	LV et al., 2020	H1
TK04215	IR1544-181-1-1	XI1	LV et al., 2020	H1
TK04216	IR1112-116	XI1	LV et al., 2020	H1
TK04217	810S	XI1	LV et al., 2020	H3
TK04218	IR841	XI1	LV et al., 2020	H1
TK04219	IR749B2-44-2-37	XI1	LV et al., 2020	H1
TK04220	IR665	XI1	LV et al., 2020	H1
TK04221	IR661	XI1	LV et al., 2020	H1
TK04222	IR127-80-1-10	XI3	LV et al., 2020	H1
TK04224	IR58	XI1	LV et al., 2020	H1
TK04225	IR56	XI1	LV et al., 2020	H1
TK04226	IR50*	XI1	LV et al., 2020	H1
TK04227	IR36*	XI1	LV et al., 2020	H1
TK04229	IR30	XI1	LV et al., 2020	H1
TK04230	IR28-2	XI1	LV et al., 2020	H1
TK04231	IR28-1	XI1	LV et al., 2020	H1
TK04232	IR26-2	XI1	LV et al., 2020	H1
TK04233	IR26-1	XI1	LV et al., 2020	H1
TK04234	IR24-2	XI1	LV et al., 2020	H1
TK04235	IR24-1	XI1	LV et al., 2020	H1
TK04236	IR8	XI1	LV et al., 2020	H1
TK04240	Hui2	XI1	LV et al., 2020	H1
TK04241	Huhan1A	XI1	LV et al., 2020	H1
TK04242	Huazhan	XI1	LV et al., 2020	H3
TK04244	HuaxiangA	XI1	LV et al., 2020	H6
TK04245	HuangxiuzHan	XI3	LV et al., 2020	H3
TK04246	HuanglizHan	XI1	LV et al., 2020	H3
TK04247	Huanghuazhan-2	XI1	LV et al., 2020	H3
TK04248	Huanghuazhan-1	XI1	LV et al., 2020	H3
TK04249	Huangchaozhan	XI1	LV et al., 2020	H1
TK04250	625	XI1	LV et al., 2020	H1
TK04252	Huahui352	XI1	LV et al., 2020	H1
TK04253	Huahui118	XI1	LV et al., 2020	H1
TK04254	Huahang31	XI3	LV et al., 2020	H1
TK04256	Hua7620	XI1	LV et al., 2020	H1
TK04257	Hua3234	XI1	LV et al., 2020	H1
TK04258	Hua1903	XI1	LV et al., 2020	H1
TK04259	Hua1201S	XI3	LV et al., 2020	H3
TK04260	Hua1165S	XI1	LV et al., 2020	H3
TK04263	Hua1015S	XI3	LV et al., 2020	H3
TK04264	Hua68S	XI1	LV et al., 2020	H1
TK04267	HS-3	XI1	LV et al., 2020	H2
TK04268	HR1128	XI1	LV et al., 2020	H1
TK04270	Hongnan	XI5	LV et al., 2020	H3
TK04273	HongA	XI5	LV et al., 2020	H1
TK04274	Hong410	XI5	LV et al., 2020	H1
TK04276	Henongsimiao	XI1	LV et al., 2020	H3
TK04277	HengfengA	XI3	LV et al., 2020	H1
TK04278	Hefengzhan*	XI1	LV et al., 2020	H3
TK04280	HB569	XI1	LV et al., 2020	H1
TK04281	Hanhui3hao	XI1	LV et al., 2020	H1
TK04283	403	XI1	LV et al., 2020	H6
TK04284	Hang1hao	XI1	LV et al., 2020	H2
TK04291	H282	XI1	LV et al., 2020	H1
TK04293	H78	XI1	LV et al., 2020	H1
[truncated: 2,615 more rows]

## Sheet: S3
Table S3. List of primers used in this study.
Primer	Sequences
G1-F	ATGTCGATGGGACCAGCA
G1-R	TGTTCCTCCTGAACAGCG
G2-F	TCATTGTGTGCCTCGGTT
G2-R	CTCTCGTATGTTCGTTCT
yx1b-PE-F	TGCTTATGCGTACATCTGGA
yx1b-PE-R	TCCCTCTCCACCATTGCG

## Sheet: S4
Table S4. Haplotype analysis of Ghd7.
Chr.POS	Mutation type	CDS	Variation	ALLELE	H1	H2	H3	H4	H5	H6	H7	H8	H9	H10	H11	H12	H13	H14	H15	H16	H17	H18	H19	H20	H21	H22	H23	H24	H25	H26	H27	H28	H29	H30	H31	H32	H33	H34	H35	H36	H37	H38	H39	H40	H41	H42	H43	H44	H45
9152440	substitution	c.826G>T	p.Asp276Tyr	C/A	C	C	C	C	C	C	C	C	C	C	C	C	C	C	C	C	C	C	C	C	A	C	C	C	C	C	C	C	C	C	C	C	C	C	C	C	C	C	C	C	C	C	C	C	C
9152479	substitution	c.787C>G	p.Pro263Ala	G/C	C	G	G	G	G	C	G	G	G	G	G	G	G	G	C	C	G	G	G	G	G	G	G	G	G	G	G	G	C	C	C	G	G	G	G	G	G	G	G	G	G	G	G	G	G
9152481	substitution	c.785A>T	p.Glu262Val	T/A	T	T	T	T	T	T	T	T	T	T	T	T	T	T	T	T	T	T	T	T	T	T	T	T	T	T	T	T	T	T	T	A	A	T	T	T	T	T	T	T	T	T	T	T	T
9152511	substitution	c.755G>C	p.Arg252Thr	C/G	C	C	C	C	C	C	C	C	C	C	C	C	C	C	C	G	C	C	C	C	C	C	C	C	C	C	C	C	C	C	C	C	C	C	C	C	C	C	C	C	C	C	C	C	C
9152512	substitution	c.754A>G	p.Arg252Gly	T/C	T	T	T	T	T	T	T	T	T	T	T	T	T	T	T	T	T	T	T	T	T	T	T	T	T	T	T	T	T	T	T	T	T	C	T	T	T	T	T	T	T	T	T	T	T
9152605	substitution	c.661G>A	p.Glu221Lys	C/T	C	C	C	C	C	C	C	C	C	T	T	C	C	C	C	C	C	C	C	C	C	C	C	C	C	C	T	T	C	C	C	C	C	C	C	C	C	C	C	C	C	C	C	C	C
9152614	substitution	c.652G>A	p.Val218Met	C/T	C	C	C	C	C	C	C	C	C	C	C	C	C	C	C	C	C	C	C	C	C	C	C	C	C	C	C	C	C	C	C	C	C	C	C	C	C	C	C	C	C	C	C	C	C
9152655	substitution	c.611A>T	p.Asp204Val	T/A	A	T	A	T	A	A	A	A	A	T	T	A	A	A	A	A	T	A	T	T	T	A	A	A	T	T	T	T	A	A	A	A	A	A	A	A	A	A	A	A	T	T	T	T	T
9152659	substitution	c.607G>A	p.Asp203Asn	C/T	C	C	T	C	C	C	C	C	C	C	C	C	C	C	C	C	C	C	C	C	C	C	C	C	C	C	C	C	C	C	C	C	C	T	C	C	C	C	C	C	C	C	C	C	C
9152668	substitution	c.598G>T	p.Ala200Ser	C/T	C	C	C	C	C	C	C	C	C	C	C	C	C	C	C	C	C	C	C	C	C	C	C	C	C	C	C	C	C	C	C	C	C	C	C	C	C	C	C	C	C	C	C	C	C
9152670	substitution	c.596C>G	p.Ala199Gly	G/C	G	G	G	G	G	G	G	G	G	G	G	G	G	G	G	G	G	G	G	G	G	C	G	G	G	G	G	G	G	G	G	G	G	G	G	G	G	G	G	G	G	G	G	G	G
9152671	substitution	c.595G>C	p.Ala199Pro	C/G	C	C	C	C	G	C	C	C	C	C	C	C	C	C	C	C	C	C	C	C	C	C	C	C	C	C	C	C	C	C	C	C	C	C	C	C	C	G	G	G	C	C	C	C	C
9152733	splice	c.535-2A>C		T/G	T	T	T	T	T	G	T	T	T	T	T	T	T	T	T	T	T	T	T	T	T	T	T	T	T	T	T	T	G	T	T	T	T	T	T	T	T	T	T	T	T	T	T	T	T
9154396	substitution	c.515C>A	p.Ala172Asp	G/T	G	G	G	G	G	G	G	G	G	G	G	G	G	G	G	G	G	G	G	G	G	G	G	G	G	G	G	T	G	G	G	G	G	G	G	G	G	G	G	G	G	G	G	G	G
9154397	substitution	c.514G>A	p.Ala172Thr	C/T	C	C	C	C	C	C	C	C	C	C	C	C	C	C	C	C	C	C	C	C	C	C	C	C	C	C	C	C	C	C	T	C	C	C	C	C	C	C	C	C	C	C	C	C	C
9154408	substitution	c.503G>A	p.Arg168Gln	C/T	C	C	C	C	C	C	C	C	C	C	C	T	C	C	C	C	C	C	C	C	C	C	C	C	C	C	C	C	C	C	C	C	C	C	C	C	C	C	C	C	C	C	C	C	C
9154415	substitution	c.496G>A	p.Gly166Ser	C/T	T	C	T	C	T	T	T	C	C	C	C	C	C	C	T	T	C	C	C	C	C	C	C	C	C	C	C	C	T	T	T	T	T	T	C	C	T	C	T	T	C	C	C	C	C
9154421	substitution	c.490G>A	p.Gly164Ser	C/T	C	C	C	C	C	C	C	C	C	C	T	C	C	C	C	C	C	C	C	C	C	C	C	C	C	C	C	C	C	C	C	C	C	C	C	T	C	C	C	C	C	C	C	C	C
9154424	substitution	c.487G>C	p.Gly163Arg	C/G	C	C	C	C	C	C	C	C	C	C	C	G	C	C	C	C	C	C	C	C	C	C	C	G	C	C	C	C	C	C	C	C	C	C	C	C	C	C	C	C	C	C	C	C	C
9154451	substitution	c.460C>G	p.Pro154Ala	G/C	G	G	G	G	G	G	G	G	G	G	G	G	G	G	C	G	G	G	G	G	G	G	G	G	G	G	G	G	G	G	G	G	G	G	G	G	G	G	G	G	G	G	G	G	G
9154456	substitution	c.455A>G	p.Glu152Gly	T/C	C	T	C	T	C	C	C	C	C	C	C	C	C	C	C	C	C	C	T	T	T	C	C	C	T	T	T	C	C	C	C	C	C	C	C	C	C	C	C	C	C	C	T	T	T
9154460	substitution	c.451G>T	p.Gly151Cys	C/A	C	C	C	C	C	C	C	C	C	C	C	C	C	C	C	C	C	C	C	C	C	C	C	C	C	C	C	A	C	C	C	C	C	C	C	C	C	C	C	C	C	C	C	C	C
9154469	substitution	c.442G>A	p.Val148Ile	C/T	C	C	C	C	C	C	C	T	C	C	C	C	T	T	C	C	C	C	C	C	C	C	T	C	C	C	C	C	C	C	C	C	C	C	C	T	C	C	C	C	C	T	C	C	C
9154489	substitution	c.422C>G	p.Ala141Gly	G/C	G	G	C	G	G	G	G	G	G	G	G	G	G	G	G	G	G	G	G	G	G	G	G	G	G	G	G	G	G	G	G	G	G	C	G	G	G	G	G	G	G	G	G	G	G
9154493	substitution	c.418G>A	p.Gly140Ser	C/T	C	C	C	C	C	C	C	C	C	C	C	C	C	T	C	C	C	C	C	C	C	C	C	C	C	C	C	C	C	C	C	C	C	C	C	C	C	C	C	C	C	C	C	C	C
9154516	substitution	c.395C>T	p.Pro132Leu	G/A	G	G	G	G	G	G	G	G	G	G	G	A	G	G	G	G	G	G	G	G	G	G	G	A	G	G	G	G	G	G	G	G	G	G	G	G	G	G	G	G	G	G	G	G	G
9154517	substitution	c.394C>T	p.Pro132Ser	G/A	G	G	G	G	G	G	G	G	G	G	G	G	G	G	G	G	G	G	G	G	G	G	G	A	G	G	G	G	G	G	G	G	G	G	G	G	G	G	G	G	G	G	G	G	G
9154522	substitution	c.389C>T	p.Ala130Val	G/A	G	G	G	G	G	G	G	G	G	G	G	G	G	G	G	G	G	G	A	G	G	G	G	G	G	G	G	G	G	G	G	G	G	G	G	G	G	G	G	G	G	G	G	G	G
9154553	substitution	c.358C>G	p.His120Asp	G/C	G	G	G	G	G	G	G	G	G	G	G	G	G	G	G	G	G	G	G	G	G	G	G	G	G	G	G	G	G	G	G	G	G	G	G	G	G	G	G	G	C	G	G	G	G
9154571	substitution	c.340G>C	p.Ala114Pro	C/G	C	C	C	C	C	C	C	C	C	C	C	C	C	C	C	C	C	C	C	C	C	C	C	C	C	C	C	C	C	C	C	C	C	C	C	C	C	C	C	C	C	C	C	C	C
9154583	substitution	c.328T>C	p.Ser110Pro	A/G	A	A	A	A	A	A	A	A	A	A	A	A	A	A	A	A	A	A	A	G	A	A	A	A	A	A	A	A	A	A	A	A	A	A	A	A	A	A	A	A	A	A	A	A	A
9154594	substitution	c.317A>C	p.Tyr106Ser	T/G	T	T	T	T	T	T	T	T	T	T	T	T	T	T	T	T	T	T	T	T	T	T	T	T	G	T	T	T	G	T	T	T	T	T	T	T	T	T	G	T	T	T	T	T	T
9154597	substitution	c.314A>G	p.Asp105Gly	T/C	T	T	T	T	T	T	T	T	T	T	T	T	T	T	T	T	T	T	T	T	T	T	T	T	T	T	T	T	T	T	T	C	T	T	T	T	T	T	T	T	T	T	T	T	T
9154601	substitution	c.310G>A	p.Asp104Asn	C/T	C	C	C	C	C	C	C	C	C	C	C	C	C	C	C	C	C	T	C	C	C	C	C	C	C	C	C	C	C	C	C	C	C	C	T	C	C	C	C	C	C	C	C	C	C
9154624	insertion	c.284_286dupACG	p.Asp95dup	C/CCGT	C	C	C	C	C	C	C	C	C	C	C	CCGT	C	C	C	C	C	C	C	C	C	C	C	CCGT	C	C	C	C	C	C	C	C	C	C	C	C	C	C	C	C	C	C	C	C	C
9154634	substitution	c.277G>A	p.Gly93Ser	C/T	C	C	C	C	C	C	C	C	C	C	C	C	C	C	C	C	C	C	C	C	C	C	C	C	C	C	C	C	C	C	C	C	C	C	T	C	C	C	C	T	C	C	C	C	C
9154664	stop	c.247G>T	p.Glu83*	C/A	C	C	C	A	C	C	C	C	C	C	C	C	C	C	C	C	C	C	C	C	C	C	C	C	C	C	C	C	C	C	C	C	C	C	C	C	C	C	C	C	C	C	C	C	C
9154708	substitution	c.203C>G	p.Pro68Arg	G/C	G	G	G	G	G	G	G	G	G	G	G	G	G	G	G	G	G	G	G	G	G	G	G	G	G	G	G	G	G	G	G	G	G	G	G	G	G	G	G	G	G	G	G	G	G
9154747	substitution	c.164A>G	p.His55Arg	T/C	T	T	T	T	T	T	T	T	T	T	T	T	T	T	T	T	T	T	T	T	T	T	C	T	T	T	T	T	T	T	T	T	T	T	T	T	T	T	T	T	T	T	T	T	T
9154753	substitution	c.158C>G	p.Ser53Cys	G/C	G	G	G	G	G	G	G	G	G	G	G	C	G	G	G	G	G	G	G	G	G	G	G	C	G	G	G	G	G	G	G	G	G	G	G	G	G	G	G	G	G	G	G	G	G
9154754	substitution	c.157T>C	p.Ser53Pro	A/G	A	A	A	A	A	A	A	G	A	A	A	A	A	A	A	A	A	A	A	A	A	A	A	A	A	A	A	A	A	A	A	A	A	A	A	A	A	A	A	A	A	A	A	A	A
9154799	stop	c.112G>T	p.Gly38*	C/A	C	C	C	C	C	C	C	C	C	C	C	C	C	C	C	C	C	C	C	C	C	C	C	C	C	C	C	C	C	A	C	C	C	C	C	C	C	C	C	C	C	C	C	C	C
9154810	substitution	c.101G>A	p.Gly34Glu	C/T	C	C	C	C	C	C	C	C	C	C	C	C	C	C	C	C	C	C	C	C	C	C	C	C	C	T	C	C	C	C	C	C	C	C	C	C	C	C	C	C	C	C	C	C	C
9154813	substitution	c.98T>C	p.Met33Thr	A/G	A	A	A	A	A	A	A	A	A	A	A	A	A	A	A	A	A	A	A	A	A	A	A	A	A	A	A	A	A	A	A	A	A	A	A	A	A	A	A	A	A	A	A	A	G
9154840	substitution	c.71C>G	p.Ser24Trp	G/C	G	G	G	G	G	G	G	G	G	G	G	G	G	G	G	G	G	G	G	G	G	G	G	G	G	G	G	G	G	G	G	G	G	G	G	G	G	G	G	G	G	G	C	G	G
9154850	splice	c.65-4G>T		C/A	C	C	C	C	C	C	C	C	C	C	C	C	C	C	C	C	C	C	C	C	C	C	C	C	C	C	C	C	C	C	C	C	C	C	C	C	C	C	C	C	C	C	C	A	C
9155137	substitution	c.49G>A	p.Gly17Ser	C/T	C	C	C	C	C	C	C	C	C	C	C	C	C	C	C	C	C	C	C	C	C	C	C	C	C	C	C	C	C	C	C	C	C	C	C	C	T	C	C	C	C	C	C	C	C
				freq	1521	1306	305	99	96	72	45	36	17	16	16	15	13	13	8	7	5	4	3	3	2	2	2	2	2	2	2	2	1	1	1	1	1	1	1	1	1	1	1	1	1	1	1	1	1
[truncated: 4 more columns]

## Sheet: S5
Table S5. Haplotype analysis of high-quality genomes
POS	Mutation type	ALLELE	Hap1	Hap2	Hap3	Hap4	Hap5	Hap6	Hap7	Hap8	Hap9	Hap10	Hap11	Hap12	Hap13	Hap14	Hap15	Hap16	Hap17	Hap18	Hap19	Hap20	Hap21	Hap22	Hap23	Hap24	Hap25	Hap26	Hap27	Hap28	Hap29	Hap30	Hap31	Hap32	Hap33	Hap34	Hap35	Hap36	Hap37	Hap38	Hap39	Hap40	Hap41	Hap42	Hap43
9152413	frameshift insertion	A/AT	A	A	A	A	A	A	A	A	A	A	A	A	A	A	A	A	A	A	A	A	A	A	A	A	A	A	A	A	A	A	A	A	A	A	A	A	A	A	A	A	A	A	AT
9152479	nonsynonymous SNV	G/C	C	G	G	G	G	G	G	C	G	C	G	G	G	G	C	C	C	C	C	C	G	G	G	G	G	G	G	G	G	G	G	G	G	G	G	G	G	G	G	G	G	G	G
9152481	nonsynonymous SNV	T/A	T	T	T	T	T	T	T	T	T	T	T	T	T	T	T	T	T	T	T	T	A	T	T	T	T	T	T	T	T	T	T	T	T	T	T	T	T	T	T	T	T	T	T
9152511	nonsynonymous SNV	C/G	C	C	C	C	C	C	C	C	C	G	C	C	C	C	C	C	C	C	C	C	C	C	C	C	C	C	C	C	C	C	C	C	C	C	C	C	C	C	C	C	C	C	C
9152604	nonsynonymous SNV	TC/TT,T	TC	TC	TC	TC	TC	TT	TC	TC	TT	TC	TC	TC	TC	TC	TC	TC	TC	TC	TC	TC	TC	T	TC	TC	TC	TC	TC	TC	TC	TC	TC	TC	TC	TC	TC	T	TT	TT	TT	TT	TT	TT	TT
9152655	nonsynonymous SNV	T/A	A	T	A	A	A	T	T	A	T	A	A	A	A	A	A	A	A	A	A	A	A	A	A	A	A	A	A	A	A	A	A	T	T	T	T	T	T	T	T	T	T	T	T
9152659	nonsynonymous SNV	C/T	C	C	T	C	C	C	C	C	C	C	C	C	C	C	C	C	C	C	C	C	C	C	C	C	C	C	C	C	C	C	C	C	C	C	C	C	C	C	C	C	C	C	C
9152670	nonsynonymous SNV	G/C	G	G	G	G	G	G	G	G	G	G	G	G	G	G	G	G	G	G	G	G	G	G	C	G	G	G	G	G	G	G	G	G	G	G	G	G	G	G	G	G	G	G	G
9152671	nonsynonymous SNV	C/G	C	C	C	C	G	C	C	C	C	C	C	C	C	C	C	C	C	C	C	C	C	C	C	C	C	C	C	C	C	C	C	C	C	C	C	C	C	C	C	C	C	C	C
9152733	splice	T/G	T	T	T	T	T	T	T	G	T	T	T	T	T	T	T	T	T	T	T	T	T	T	T	T	T	T	T	T	T	T	T	T	T	T	T	T	T	T	T	T	T	T	T
9154408	nonsynonymous SNV	C/T	C	C	C	C	C	C	C	C	C	C	C	C	C	T	C	C	C	C	C	C	C	C	C	C	C	C	C	C	C	C	C	C	C	C	C	C	C	C	C	C	C	C	C
9154409	frameshift deletion	GGC/GG,GGCCGC	GGC	GGC	GGC	GGC	GGC	GGC	GGC	GGC	GGC	GGC	GGC	GGC	GGC	GGC	GGC	GGC	GGC	GGC	GGC	GGC	GGC	GGC	GGC	GGC	GGC	GGC	GGC	GGC	GGC	GGC	GGC	GG	GGC	GGC	GGCCGC	GGC	GGC	GGC	GGC	GGC	GGC	GGC	GGC
9154415	nonsynonymous SNV	C/T	T	C	T	C	T	C	C	T	C	T	C	C	C	C	T	T	T	T	T	T	T	C	C	C	C	C	C	C	C	T	T	C	C	C	C	C	C	C	C	C	C	C	C
9154421	nonsynonymous SNV	C/T	C	C	C	C	C	C	C	C	T	C	C	C	C	C	C	C	C	C	C	C	C	C	C	C	C	C	C	C	C	C	C	C	C	C	C	C	C	C	C	C	T	T	C
9154424	nonsynonymous SNV	C/G,T	C	C	C	C	C	C	C	C	C	C	C	C	C	G	C	C	C	C	C	C	C	C	C	C	C	C	C	C	T	C	C	C	C	C	C	C	C	C	C	C	C	C	C
9154426	frameshift insertion	AG/ACG,A	AG	AG	AG	AG	AG	AG	AG	AG	AG	AG	AG	AG	AG	AG	ACG	AG	AG	AG	AG	AG	AG	AG	AG	AG	AG	AG	AG	AG	AG	AG	AG	AG	AG	A	AG	AG	AG	AG	AG	AG	AG	AG	AG
9154441	nonsynonymous SNV	TC/CC,T	TC	TC	TC	TC	TC	TC	TC	TC	TC	TC	TC	TC	TC	TC	TC	TC	TC	TC	TC	T	TC	TC	TC	TC	TC	TC	TC	TC	TC	TC	TC	TC	TC	TC	TC	TC	TC	TC	TC	TC	CC	TC	TC
9154450	frameshift deletion	GG/G,GC	GG	GG	GG	GG	GG	GG	GG	GG	GG	GG	GG	GG	GG	GG	GG	GC	GG	GG	GG	GG	GG	GG	GG	GG	GG	GG	GG	GG	GG	GG	GG	GG	GG	GG	GG	GG	G	GG	GG	GG	GG	GG	GG
9154456	nonsynonymous SNV	T/C	C	T	C	C	C	C	T	C	C	C	C	C	C	C	C	C	C	C	C	C	C	C	C	C	C	C	C	C	C	C	C	C	C	T	T	C	C	C	T	T	C	T	T
9154462	frameshift deletion	AG/A	AG	AG	AG	AG	AG	AG	AG	AG	AG	AG	A	AG	AG	AG	AG	AG	A	AG	AG	AG	AG	AG	AG	AG	AG	AG	AG	AG	AG	AG	AG	AG	A	A	AG	AG	AG	A	A	AG	A	AG	AG
9154464	frameshift deletion	GGA/G	GGA	GGA	GGA	GGA	GGA	GGA	GGA	GGA	GGA	GGA	GGA	GGA	GGA	GGA	GGA	GGA	GGA	GGA	GGA	GGA	GGA	GGA	GGA	G	GGA	GGA	GGA	GGA	GGA	GGA	GGA	GGA	GGA	GGA	GGA	GGA	GGA	GGA	GGA	GGA	GGA	GGA	GGA
9154469	nonsynonymous SNV	C/T	C	C	C	T	C	C	C	C	C	C	T	C	C	C	C	C	C	C	C	C	C	T	C	C	C	C	C	C	T	C	C	C	C	C	C	C	C	C	C	C	C	C	C
9154481	frameshift deletion	GC/G	GC	GC	GC	GC	GC	GC	GC	GC	GC	GC	GC	GC	GC	GC	GC	GC	GC	GC	GC	GC	GC	GC	GC	G	GC	GC	GC	GC	GC	GC	GC	G	GC	GC	GC	GC	GC	GC	GC	GC	GC	GC	GC
9154489	nonsynonymous SNV	G/C	G	G	C	G	G	G	G	G	G	G	G	G	G	G	G	G	G	G	G	G	G	G	G	G	G	G	G	G	G	G	G	G	G	G	G	G	G	G	G	G	G	G	G
9154493	nonsynonymous SNV	C/T	C	C	C	C	C	C	C	C	C	C	T	C	C	C	C	C	C	C	C	C	C	C	C	C	C	C	C	C	C	C	C	C	C	C	C	C	C	C	C	C	C	C	C
9154499	frameshift deletion	TC/T	TC	TC	TC	TC	TC	TC	TC	TC	TC	TC	TC	TC	TC	TC	TC	TC	TC	TC	TC	TC	TC	TC	TC	TC	TC	TC	TC	TC	TC	TC	TC	T	TC	TC	TC	TC	TC	TC	TC	TC	TC	TC	TC
9154516	nonsynonymous SNV	G/A	G	G	G	G	G	G	G	G	G	G	G	G	G	A	G	G	G	G	G	G	G	G	G	G	G	G	G	G	G	G	G	G	G	G	G	G	G	G	G	G	G	G	G
9154522	nonsynonymous SNV	G/T	G	G	G	G	G	G	G	G	G	G	G	G	G	G	G	G	G	G	G	G	G	G	G	G	G	G	G	T	G	G	G	G	G	G	G	G	G	G	G	G	G	G	G
9154531	frameshift insertion	C/CT	C	C	C	C	C	C	C	C	C	C	C	C	C	C	C	C	C	C	C	C	C	C	C	C	C	C	C	C	C	C	C	CT	C	C	C	C	C	C	C	C	C	C	C
9154551	nonsynonymous SNV	A/C	A	A	A	A	A	A	A	A	A	A	A	A	C	A	A	A	A	A	A	A	A	A	A	A	A	A	A	A	A	A	A	A	A	A	A	A	A	A	A	A	A	A	A
9154553	nonsynonymous SNV	G/C	G	G	G	G	G	G	G	G	G	G	G	G	G	G	G	G	G	G	G	G	G	G	G	G	G	G	G	G	G	G	G	C	C	G	G	G	G	G	G	G	G	G	G
9154564	nonsynonymous SNV	G/T	G	G	G	G	G	G	G	G	G	G	G	G	T	G	G	G	G	G	G	G	G	G	G	G	G	G	G	G	G	G	G	G	G	G	G	G	G	G	G	G	G	G	G
9154601	nonsynonymous SNV	C/T	C	C	C	C	C	C	C	C	C	C	C	C	C	C	C	C	C	C	C	C	C	C	C	C	C	T	T	C	C	C	C	C	C	C	C	C	C	C	C	C	C	C	C
9154624	nonframeshift insertion	C/CCGT	C	C	C	C	C	C	C	C	C	C	C	C	C	CCGT	C	C	C	C	C	C	C	C	C	C	C	C	C	C	C	C	C	C	C	C	C	C	C	C	C	C	C	C	C
9154634	nonsynonymous SNV	C/T	C	C	C	C	C	C	C	C	C	C	C	C	C	C	C	C	C	C	C	C	C	C	C	C	C	C	T	C	C	C	C	C	C	C	C	C	C	C	C	C	C	C	C
9154664	stopgain	C/A	C	C	C	C	C	C	A	C	C	C	C	C	C	C	C	C	C	C	C	C	C	C	C	C	C	C	C	C	C	C	C	C	C	C	C	C	C	C	C	C	C	C	C
9154695	frameshift deletion	CT/C	CT	CT	CT	CT	CT	CT	CT	CT	CT	CT	CT	CT	CT	CT	CT	CT	CT	CT	CT	CT	CT	CT	CT	CT	C	CT	CT	CT	CT	CT	CT	CT	CT	CT	CT	CT	CT	CT	CT	CT	CT	CT	CT
9154753	nonsynonymous SNV	G/C	G	G	G	G	G	G	G	G	G	G	G	G	G	C	G	G	G	G	G	G	G	G	G	G	G	G	G	G	G	G	G	G	G	G	G	G	G	G	G	G	G	G	G
9154754	nonsynonymous SNV	A/G	A	A	A	G	A	A	A	A	A	A	A	A	A	A	A	A	A	A	G	A	A	A	A	A	A	A	A	A	A	A	A	A	A	A	A	A	A	A	A	A	A	A	A
9155140	frameshift deletion	C/T	C	C	C	C	C	C	C	C	C	C	C	C	C	C	C	C	C	C	C	C	C	C	C	C	C	C	C	C	C	C	T	C	C	C	C	C	C	C	C	C	C	C	C
9155141	nonsynonymous SNV	G/A	G	G	G	G	G	G	G	G	G	G	G	G	G	A	G	G	G	G	G	G	G	G	G	G	G	G	A	G	G	G	G	G	G	G	G	G	G	G	G	G	G	G	G
9155143	frameshift deletion	CT/C	CT	CT	CT	CT	CT	CT	CT	CT	CT	CT	CT	CT	CT	CT	CT	CT	CT	C	CT	CT	CT	C	CT	CT	C	CT	CT	CT	CT	CT	CT	CT	CT	CT	CT	CT	CT	CT	CT	CT	CT	CT	CT
		Accession	Basmati1;FH838;G630;G8;GOBOLSAIL;H7L26;H7L27;H7L28;H7L32;IR64;IR8;LIMA;MH63RS3;NH006;NH007;NH011;NH018;NH019;NH021;NH024;NH028;NH029;NH035;NH036;NH042;NH044;NH045;NH054;NH057;NH063;NH069;NH070;NH082;NH083;NH092;NH104;NH109;NH116;NH125;NH129;NH130;NH132;NH136;NH140;NH151;NH153;NH157;NH158;NH159;NH166;NH167;NH170;NH173;NH174;NH182;NH183;NH184;NH186;NH190;NH192;NH194;NH196;NH202;NH207;NH208;NH224;NH…	Akita;Azucena;DHX2;Gim;Kosh;LG5;N22;NG39;NH001;NH002;NH003;NH005;NH013;NH016;NH022;NH030;NH033;NH034;NH039;NH046;NH047;NH060;NH062;NH072;NH075;NH087;NH089;NH096;NH119;NH131;NH135;NH137;NH142;NH144;NH145;NH147;NH148;NH149;NH156;NH164;NH168;NH171;NH175;NH176;NH189;NH191;NH201;NH204;NH212;NH221;NH229;NH232;NH238;NH240;NH242;Nip;Sasa;SN265;TG15;TG19;TG22;TG29;TG2;TG31;TG32;TG3;TG46;TG49;TG60;TG63;TG6…	H7L1;H7L30;HuaZhan;NH012;NH025;NH051;NH055;NH073;NH074;NH080;NH081;NH084;NH085;NH090;NH094;NH097;NH098;NH099;NH100;NH111;NH112;NH113;NH128;NH143;NH181;NH187;NH198;NH199;NH203;NH219;NH220;S548;SE.19;SE.3;TG10;TG84;WSSM;Y3551	LIUXU;NH064;NH079;NH114;NH115;NH118;NH177;TG70	NH101;TG11;TG62;TG9;TG27;TG87	CW01;CW02;CW19;CW31;wild273	Kitaake;KY131;LG31;NH155	NH010;NH107;YX1	CW08;CW13;CW21	NH123;NH222	CW09;CW11	NH027;wild111	CW35;wild65	NATELBORO;NH026	HR12	KHAOYAIGUANG	NH218	TG88	NH066	NH093	LARHAMUGAD	wild131	CW33	CW10	TG12	CW36	CW03	CW37	wild12	KETANNANGKA	wild219	CW06	CW07	NH038	TG14	CW34	CW14	CW23	CW05	CW18	CW12	CW15	CW22
		freq	112	94	38	8	6	5	4	3	3	2	2	2	2	2	1	1	1	1	1	1	1	1	1	1	1	1	1	1	1	1	1	1	1	1	1	1	1	1	1	1	1	1	1
